# Supplementary material for: Mapping ST3GAL transferase specificities in the glycosylation landscape of N/TERT-1 keratinocytes using Glycogenomics and mass spectrometry
Source: Glycobiology. 2026 Jun 11;36(7):cwag044. doi: 10.1093/glycob/cwag044 (PMC13284783; doi:10.1093/glycob/cwag044)
Supplement: SupplementalTable_revision2_cwag044 [file supplementaltable_revision2_cwag044.xlsx]

## Sheet: Table S1 RNA-seq WT
Table S1. RNA-seq–derived gene expression in N/TERT-1 wild type cells (n = 2), reported as normalized transcripts per million (nTPM).
Gene	WT_01	WT_02
KRT5	22744.4	23349.4
KRT17	16587.1	16639.6
KRT14	14954.7	15363
KRT6A	12375.2	12487.3
SPRR1B	10915	10894.6
HSPB1	8620.76	9100.99
ACTB	8613.45	8829.96
S100A11	8405.13	8599.35
MTRNR2L2	6897.43	6631.95
FN1	6547.4	6508.96
ANXA2	6239.92	6184.2
RPS2	5509.24	5709.84
EEF1A1	5199.79	5148.09
TMSB10	5055.25	6019.32
GAPDH	4985.15	5057.1
SFN	4910.45	5361.3
RPL41	4747.89	4829.87
FTH1	4264.82	4000.23
MT2A	4248.33	3963.57
S100A2	4057.86	4228.19
ACTG1	3887.19	3827.56
S100A6	3792.35	4032.08
RPLP1	3660.34	3728.56
RPS27	3264.81	3432.17
LAMC2	3232.78	3231.77
S100A9	3149.51	3201.28
RPS24	3087.04	2954.29
RPL26	3066.47	2940.18
RPL4	3031.86	3111.32
RPLP0	2981.35	3069.06
RPS17	2869.86	2935.61
GJB2	2770.61	2636.63
RPS8	2759.18	2854.92
RPS18	2733.5	2695.03
RPL12	2722.7	2685.04
RPS6	2607.42	2493.68
S100A10	2607.28	2507.68
RPL17	2585.23	2575.79
RPL8	2552.07	2597.13
KRT6B	2535.46	2570.15
RPL11	2526.51	2537.84
RACK1	2523.49	2293.68
RPL3	2509.45	2543.62
RPL18A	2495.42	2519.37
RPS11	2492.77	2638.52
RPL35	2460.91	2365.68
IFITM3	2425.2	2426.59
RPL7A	2420	2463.33
KRT16	2417.89	2561.23
GSTP1	2411.63	2511.8
S100A8	2400.53	2401.2
RPL13A	2381.52	2424.22
RPLP2	2290.64	2232.97
MTRNR2L8	2270.42	2341.57
RPL23	2259.08	2012.66
RPS15A	2210.06	2217.25
TMSB4X	2206.03	2266.08
RPSA	2195.81	2175.37
FABP5	2194.85	2162.77
PKM	2167.21	2138.73
B2M	2115.42	1951.17
PI3	2110.67	2133.98
RPL19	2101.51	2079.91
RPL6	2097.19	2058.22
RPS4X	2090.33	2109.03
EEF1G	2086.04	2044.57
CXCL14	2083.37	1998.2
S100A14	2067.11	2019.18
HSPA8	2051.48	1914.59
RPL38	2040.61	1955.5
SCD	1997.92	1999.45
RPS19	1966.71	1961.69
RPS25	1938.52	2064.37
RPL30	1903.12	1768.31
RPL37A	1882.52	1985.83
PFN1	1880.25	1941.92
EEF2	1858.44	1934.56
RPL21	1849.53	1817.02
YWHAZ	1815.63	1684.54
LDHA	1784.84	1684.31
CSTA	1778.24	1620.95
DSP	1754.15	1725.98
RPL27	1744.38	1777.3
TGFBI	1716	1672.34
S100A16	1707.52	1720.6
RPL39	1691.47	1630.55
RPL7	1657.54	1636.16
PABPC1	1633.53	1621.11
RPL29	1626.08	1804.79
JUP	1617.85	1632.02
SERPINB5	1607.36	1501.01
RPS12	1573.76	1662.65
KRTDAP	1572.73	1587.06
RPS3A	1521.98	1561.04
RPL31	1518.32	1552.56
PTMA	1506.89	1504.32
CD24	1493.58	1448.86
RPL23A	1492.27	1553.03
FGFBP1	1485.85	1484.84
SPRR1A	1483.03	1474.6
UBC	1461.57	1488.9
IFI27	1452.83	1504.37
ALDOA	1450.86	1485.8
PERP	1427.57	1329.29
RPL9	1423.4	1354.7
RPS14	1412.02	1412.59
RPL5	1411.88	1430.59
MT1X	1404.94	1375.55
SERPINE1	1403.49	1435.65
RPL36	1383.74	1390.5
MYL6	1371.6	1433.25
MIF	1354.26	1518.9
LGALS1	1336.97	1370.36
ENO1	1328.35	1318.92
RPL24	1311.45	1262.83
RPS13	1306.56	1271.96
TUBA1B	1297.09	1332.29
RPL35A	1286.5	1336.91
RPS28	1286.38	1353.93
IFI6	1286.26	1355.66
CFL1	1286.01	1345.1
LAMA3	1265.36	1237.98
NPM1	1262.9	1230.01
APP	1245.73	1277.74
TAGLN2	1243.74	1216.27
RPS16	1241.4	1285.33
RPS20	1232.7	1262.53
ANXA1	1230.08	1156.1
CALR	1229.94	1240.38
RPL34	1229.56	1160.2
RPS10	1217.99	1385.01
RPL10A	1212.65	1271.36
THBS1	1157.26	1129.05
MYL12B	1154.91	1138.35
RPS7	1154.35	1161.69
RPS27A	1113.54	1087.78
GNAS	1111.29	1124.95
NACA	1099.36	1036.48
PPIA	1088.91	1137.53
RPL18	1081.18	1116.92
CAV1	1069.51	1047.62
TPT1	1066.81	1001.99
RPS15	1065.5	1152.51
RPS3	1065.1	1141.87
EIF5A	1063.49	1011.09
HNRNPA1	1062.85	1054.28
TPI1	1058.71	1085.4
COL17A1	1056.08	1066.21
RPL14	1049.1	1038.09
SH3BGRL3	1043.76	1114.22
TUBB	1034.29	1004.2
HLA-C	1022.67	1061.57
RPS9	1020.19	1029.19
LAMB3	999.1	1028.08
RPS5	994.836	1059.13
RPL28	991.087	1004.78
TPM4	985.323	958.566
BTF3	983.894	896.046
ITGB1	982.629	926.165
DYNLL1	974.452	952.533
ARPC2	973.585	993.95
RPL36A	973.28	914.005
PLAU	948.163	992.482
CDH3	938.626	931.755
TUBA4A	937.994	998.329
EIF4A1	911.072	924.464
NME2	910.931	969.212
RPL10	885.65	901.52
CDKN1A	880.284	860.476
OST4	876.371	850.133
RPL15	875.997	833.991
TUBA1C	871.287	894.555
EIF4G2	867.257	851.438
ANXA8	852.683	920.481
HSP90AB1	838.976	832.43
PPDPF	836.001	884.329
F3	824.332	795.416
CD44	813.718	790.827
TUBB4B	805.119	789.103
SDC1	802.893	845.521
PLP2	800.503	809.043
HSP90AA1	793.802	763.154
SLC2A1	790.475	822.157
YWHAE	770.137	766.136
KLK5	764.116	727.118
ITGA6	762.991	731.777
RPL32	761.281	794.81
CLTB	735.835	787.333
ITM2B	733.492	701.285
YBX1	728.572	687.146
TRIM29	725.573	708.74
CAP1	722.714	707.878
EEF1B2	720.418	702.986
TACSTD2	718.778	756.143
NCL	705.048	693.762
ACTN1	695.933	721.295
MYH9	695.23	730.31
AREG	680.422	675.662
HINT1	675.619	656.468
SULF2	671.073	672.494
RHOA	669.785	644.239
RPS29	659.803	735.551
HDGF	658.983	668.464
YWHAQ	652.563	637.344
MSMO1	648.627	620.223
PKP1	646.378	663.899
CAPNS1	645.206	674.451
TNS4	644.034	653.626
PRDX5	637.708	700.237
NDRG1	634.803	630.309
RPS26	634.779	682.441
ACTN4	620.135	652.555
HLA-A	619.128	656.771
BSG	618.073	630.309
DBI	616.714	609.647
PPIB	616.176	584.443
HSP90B1	615.894	609.228
CLIC1	615.801	619.151
ATP5F1E	613.879	553.253
CTSC	611.349	597.045
COX6A1	608.842	659.869
HLA-B	607.131	648.385
DMKN	606.686	644.658
MSN	606.335	594.949
KLK10	606.03	633.128
RPL37	605.257	640.139
TXN	599.727	564.364
YBX3	592.112	604.43
SLC25A6	591.246	614.399
CD9	590.66	572.028
PGAM1	590.402	613.84
ITGB4	586.021	615.378
CTNNB1	583.49	583.325
DSTN	581.311	557.12
CSTB	580.96	610.416
ITGA3	580.257	602.822
MGST1	577.07	553.393
P4HB	573.86	591.711
GRN	568.237	575.708
SLC7A5	567.698	580.81
SERPINB7	560.036	499.933
IGFBP2	559.333	547.08
RPL36AL	558.724	519.36
PSAP	557.599	589.428
LOC107984974	551.882	570.094
ARPC3	546.564	546.008
OAZ1	543.939	533.709
TMBIM6	542.487	549.013
FXYD3	537.472	537.203
PRNP	535.083	515.843
FKBP1A	534.965	513.583
HNRNPK	532.622	518.126
FAU	524.469	491.594
ATP5F1B	523.32	526.512
RPS21	521.399	553.276
APLP2	521.235	512.489
EIF3E	520.673	459.216
SUMO2	520.275	477.967
DSG3	519.993	494.413
FTL	517.838	503.078
UBB	511.511	473.821
GJB6	508.887	477.548
H3F3A	506.521	502.892
SERPINB2	502.936	453.928
FDFT1	501.085	518.685
DHCR24	500.991	505.384
PRDX1	499.117	510.159
SPRR2D	498.672	487.751
CAVIN1	497.219	504.08
PDLIM1	493.212	486.586
EIF1	487.776	454.999
ATP1A1	486.347	487.82
RTN4	483.231	475.218
PDIA3	483.137	469.372
TIMP1	479.599	514.026
COX7C	477.959	505.92
ANXA5	477.444	450.69
LDHB	475.147	454.464
SLPI	473.952	511.44
LIMA1	472.617	463.898
LYPD3	472.242	459.425
FDPS	472.195	502.635
CALM2	471.609	439.276
CRABP2	471.188	498.279
EIF3H	470.274	444.843
MLF2	470.25	450.48
MYL12A	469.758	440.557
RHOD	463.901	496.346
RPS4Y1	459.097	424.275
MT1E	456.215	383.417
MMP9	456.028	478.456
TKT	455.138	467.531
RAC1	454.528	426.464
LMNA	454.411	484.443
ATP5MC2	454.13	462.127
CD81	453.029	463.618
AP2M1	451.717	480.925
ARHGDIA	450.569	446.52
HMGA1	450.381	463.432
CDH1	446.726	461.848
TUBB6	445.672	464.34
TNFRSF21	445.625	443.515
ARF1	445.344	455.954
SHC1	444.477	441.792
COX4I1	442.321	464.946
MX1	438.83	441.722
CLCA2	438.689	402.565
AES	438.291	456.513
FSCN1	436.3	457.655
SRP14	435.245	444.657
LAD1	431.403	430.96
KLK9	429.762	437.878
CTSD	429.2	433.732
TMBIM1	421.913	438.367
ATP5F1A	420.367	432.893
COX6B1	419.898	459.565
CDC42	418.164	406.362
RAB7A	416.313	447.965
PGK1	415.423	421.875
SDC4	415.072	421.829
SLC25A5	414.954	408.016
NDUFS5	411.135	442.397
AQP3	409.776	413.653
DSC3	409.073	382.812
ATP5MF	403.45	460.706
IFITM1	402.606	415.26
RPL22	401.997	372.702
C19orf33	401.06	374.868
FXYD5	400.591	386.236
LGALS3BP	398.858	449.502
FLNA	396.561	419.989
HMGN1	392.953	395.087
ATF4	392.719	375.451
ANXA8L1	391.079	414.584
DYNLRB1	390.071	377.617
GABARAP	389.813	357.561
PTHLH	389.017	376.872
SERINC2	388.923	401.051
RHOC	387.986	431.892
CD63	387.353	384.279
ATP5IF1	385.432	429.236
RPL13	384.893	396.998
CSDE1	382.784	364.712
GNB1	382.55	383.324
ZYX	382.152	382.509
EDF1	381.777	365.434
SQLE	381.613	352.436
EIF3F	380.23	379.108
TPM1	379.949	391.151
EZR	374.302	369.953
CCNI	373.459	367.018
ATP6V0C	372.639	381.065
PTMS	371.772	399.676
NOP10	371.584	365.434
EIF3C	371.467	379.341
JUNB	371.069	395.856
SLC25A3	370.39	361.801
HSPA5	369.827	355.837
EIF3L	368.749	363.245
CSNK1A1	366.43	338.879
A2ML1	366.078	354.44
KLF5	365.797	355.767
GLO1	365.422	331.099
LAMP1	362.493	375.637
PTGES3	359.213	339.066
YWHAB	359.026	343.678
NPC2	358.815	363.361
EEF1D	358.229	354.975
TUBA1A	357.292	350.759
ACLY	353.098	342.886
HDLBP	351.973	355.395
LY6E	351.153	354.44
CALM3	349.536	374.239
GNAI2	349.255	361.707
VDAC1	346.608	342.21
MAP4	345.951	346.38
MYO1B	345.811	327.582
EIF4G1	343.234	340.393
TNC	342.062	346.17
CD151	339.883	344.12
PEA15	339.438	337.808
ACTR2	338.641	309.972
VDAC2	338.29	326.091
HNRNPC	337.61	358.376
TPM3	337.61	337.016
STAT1	335.712	321.362
CNN2	333.955	308.69
SEMA3C	333.393	323.901
RAB1B	330.605	343.328
EIF4B	329.363	329.259
PA2G4	328.168	320.896
ATP5ME	327.699	312.371
DUSP7	327.629	325.462
LITAF	326.621	329.538
DAD1	325.59	304.008
GLTP	325.286	310.531
SET	324.7	317.915
TMED2	324.442	286.771
KDELR1	324.185	319.825
BZW1	324.044	318.544
GM2A	323.693	331.053
HNRNPA2B1	321.677	313.699
RNASEK	320.412	290.288
PYGL	316.781	305.755
MFGE8	316.382	327.139
UQCRH	316.195	303.799
WDR1	314.812	311.09
LAPTM4A	312.844	298.604
TNFSF10	312.352	296.834
TFG	310.735	306.99
CAPN2	310.126	319.545
EIF4H	309.47	291.896
CALD1	308.744	294.761
LGALS7B	308.392	314.817
PLS3	308.088	281.786
DDX5	308.088	292.315
NAP1L1	307.9	285.35
36038	307.619	279.899
PCBP1	307.549	329.399
MTRNR2L9	307.197	394.528
IRF6	307.08	299.443
SNAI2	306.94	298.604
SLURP2	306.916	322.527
CTSB	305.393	312.907
GPX4	305.37	331.961
ATP6V1F	305.136	308.69
SPINT2	304.362	309.413
CYP51A1	304.175	288.611
RPL27A	303.987	335.618
CCT3	303.027	299.583
COX5B	302.98	318.334
CLIC4	302.558	274.006
PRELID1	302.254	311.393
GUK1	301.926	329.981
XRCC5	301.387	291.733
CSNK2B	300.309	314.421
BHLHE40	299.747	298.534
UBA52	299.559	319.732
HMGCS1	299.465	277.267
CAPG	299.184	307.386
SLC25A39	298.224	317.822
CCT7	298.177	303.869
ALDH1A3	296.747	291.127
JPT1	296.232	295.623
PDIA6	296.091	280.482
ARPC1A	294.732	286.165
CDK2AP1	294.428	289.426
SF3B6	293.069	294.831
DNAJB1	292.928	283.836
PALLD	291.991	281.646
CAPN1	291.663	305.988
CAPZB	291.64	289.822
CHCHD2	291.476	290.498
TAX1BP3	291.452	305.988
SAT1	291.077	297.533
ZFP36L2	290.538	285.606
CALM1	290.14	273.796
BCAM	290.023	299.699
DST	289.765	266.971
MORF4L1	288.734	269.603
NEDD8	287.774	283.65
GNG5	287.164	275.497
CTNNA1	285.524	293.27
CLSTN1	284.962	295.576
DDR1	284.61	292.641
ITGAV	284.446	267.81
RPN1	284.236	294.295
ARF5	284.142	295.623
RAN	283.603	295.692
MFAP2	281.119	295.087
MMP14	281.049	287.26
ITGB6	279.62	270.279
CAV2	279.385	259.098
TNFRSF12A	279.245	292.129
SARS	276.761	267.204
NDUFA12	276.527	245.541
VAMP8	276.503	290.545
XRCC6	276.457	289.007
RPS23	276.082	272.911
EHD2	275.824	285.862
H3F3B	274.723	272.096
COX7B	274.09	301.19
GPC1	273.856	282.508
GDI2	273.575	252.948
SRP9	273.434	262.988
TECR	273.176	304.381
HSPD1	273.129	252.04
UBE2V1	272.637	279.62
GJA1	271.864	260.146
FERMT1	270.904	261.334
TP63	270.482	269.906
UBL5	270.435	287.237
TRAPPC1	270.084	261.381
H2AFZ	268.701	278.152
MORF4L2	267.858	256.978
38595	267.319	274.146
SHISA5	267.225	285.723
H2AFY	266.241	274.612
NONO	266.007	275.893
PSMD2	265.585	264.572
ATP6V0E1	265.233	237.83
DSC2	265.163	253.577
TBCA	265.163	268.136
SBSN	264.741	275.916
TPM2	264.484	273.167
POLR2L	264.437	243.421
EIF3D	263.921	248.336
UBA1	263.218	248.453
ATP5PD	262.258	243.561
ZNF207	262.023	262.196
PDCD5	261.391	271.467
FLNB	261.227	254.229
SLC38A2	261.039	230.167
ARF4	260.688	246.03
FKBP8	260.243	279.41
CDC37	259.938	270.023
NME4	259.446	276.405
KRT8	258.415	266.133
PSMD8	258.392	257.095
IFITM2	257.572	265.597
ZFP36L1	257.103	259.703
CAPZA1	254.502	240.929
VCP	254.244	261.101
PTPRF	253.19	258.725
BTG2	253.167	256.582
EIF3M	253.167	240.23
SFPQ	253.073	243.794
SELENOW	252.393	287.819
AHNAK	252.065	254.742
SYNGR2	251.573	251.597
NDUFB4	251.456	230.516
KTN1	250.964	235.501
KPNA2	250.777	247.521
GJB3	250.753	258.166
NECTIN1	250.73	262.988
CCT4	249.722	236.2
PSMB4	249.23	272.072
ACADVL	248.902	252.995
MCL1	248.785	232.263
COX8A	248.434	284.465
UQCRC1	248.34	242.023
COL7A1	248.293	255.767
CST3	248.27	301.446
CYB5R3	248.223	244.306
SNRPB	248.012	262.196
HIGD1A	247.965	242.746
SRSF2	247.918	245.424
YWHAG	247.661	232.915
HTRA1	247.567	267.856
CTNND1	247.496	227.348
RAB5C	247.122	273.074
GSN	246.958	255.301
RANBP1	246.817	243.235
LGALS3	246.676	243.864
ARPC1B	246.278	252.389
ATP1B3	245.552	250.432
CYB5R1	245.528	250.992
PTGFRN	244.521	245.983
SIGMAR1	244.451	251.644
STRAP	243.794	222.666
DKK3	243.701	244.702
EIF3G	243.349	245.378
ADIPOR1	242.693	229.025
CANX	242.061	242.839
EWSR1	241.873	276.708
PTBP1	241.147	252.762
SKP1	240.819	217.588
EIF3K	240.514	263.64
ATP5F1C	239.858	233.172
PFDN5	239.718	241.068
IGFL1	239.507	255.021
TENM2	238.757	226.533
HADHA	237.749	231.238
NFE2L1	237.492	243.491
CCT6A	237.492	233.568
HNRNPH1	237.281	235.105
OCIAD2	237.281	265.038
SRM	236.718	230.819
PPP1CA	236.133	230.004
PPA1	235.008	208.783
FASN	234.703	248.22
CSRP1	234.352	227.022
CCT8	234.258	221.967
SOD1	234.188	242.14
KPNB1	234.047	232.613
GARS	233.907	219.568
TSPO	233.18	267.367
MRFAP1	233.157	233.754
PRKAR1A	232.782	232.426
HACD2	232.759	218.473
PCBP2	232.267	241.627
PPP2R1A	232.173	246.123
COX5A	231.868	230.912
DAZAP2	231.517	229.398
SNX3	231.048	222.247
ISG15	229.9	256.489
PLD3	229.713	238.273
SERPINB1	229.385	207.152
MYL9	228.986	238.273
ANXA3	228.893	217.052
SLC3A2	228.26	253.251
ADAM15	227.651	238.063
ATP5PO	227.44	221.711
ATP2A2	227.299	221.012
GTF2I	226.643	227.628
KLF10	226.503	216.237
YWHAH	226.268	219.894
PCNA	226.104	224.204
PSME1	226.011	230.866
HNRNPF	225.894	217.868
CLDN1	225.542	202.727
GSTK1	224.816	212.72
SEC61A1	224.722	236.922
KRTCAP2	224.558	222.946
TCP1	223.269	218.986
EI24	223.082	221.501
CCT2	222.73	226.673
COX7A2	222.028	244.493
CAST	221.957	220.989
PKP3	221.559	238.39
PRKCSH	221.137	222.736
PRDX2	220.411	204.73
TRIR	219.567	215.515
TAPBP	219.052	209.831
HMGN2	219.028	220.663
SNRPD2	218.911	248.266
HIF1A	218.208	203.868
CD59	218.021	218.753
RPN2	217.435	200.444
SEM1	217.318	223.784
RRAS	217.248	221.525
PSMB1	216.451	192.85
PSMA7	216.357	244.399
SSBP1	216.31	184.627
GRINA	215.725	241.954
ACAT2	215.28	191.802
NDUFA13	215.116	242.023
CLTA	215.092	211.602
RTRAF	214.366	213.954
DGKA	214.085	214.513
PSMA4	213.077	197.369
LRRC59	212.819	212.929
CTTN	212.632	225.834
LTBR	212.562	202.401
MDH2	212.257	206.104
LTA4H	211.952	194.644
UBE2L6	211.742	219.568
EIF6	211.554	205.242
TAGLN	211.343	222.037
SSR2	211.085	213.325
PXN	210.429	213.092
BEX3	209.75	206.221
MAP7D1	209.445	239.018
OAS2	209.305	207.152
IQGAP1	208.789	198.51
CTSZ	208.274	208.993
TOMM5	206.985	186.467
IL20RB	206.962	196.53
GADD45A	206.681	214.374
DDOST	206.634	219.661
HNRNPL	206.282	204.963
GNB2	204.783	221.315
SLC39A6	204.619	179.479
ILF2	204.431	185.116
GIPC1	204.197	222.759
GANAB	203.752	201.935
KLF6	203.681	198.114
TRIM28	203.494	196.53
STIP1	203.072	197.485
DRAP1	202.815	230.12
PARK7	202.44	200.467
PHB2	202.112	206.547
EIF3I	201.924	218.73
ARF3	201.76	194.387
HNRNPAB	201.713	200.49
ST14	201.69	217.239
BASP1	201.62	201.329
INHBA	201.502	196.437
ATP5PF	201.409	174.471
ELOB	201.362	228.466
BCAP31	201.268	206.826
PPP1R14B	201.057	196.74
SF1	200.729	206.454
CYR61	200.682	197.229
ANP32B	200.331	210.39
DDIT4	200.05	206.896
PROM2	199.839	201.818
ST6GALNAC2	199.769	184.72
LUZP6	199.769	180.97
VAMP3	199.487	188.261
GNG12	198.831	178.92
RAB10	198.808	202.773
RAB6A	198.058	191.755
ERGIC3	197.964	189.1
PRDX6	197.566	192.71
SURF4	197.425	192.873
SBDS	197.261	181.879
POLR1D	197.027	174.751
RTL8C	196.84	224.25
RAB13	196.488	209.715
HMGCR	196.324	184.488
GPI	195.504	200.933
NDUFS8	195.434	170.884
PFN2	195.223	190.521
FKBP5	195.059	187.795
EIF2S3	194.708	180.481
LDLR	194.216	196.041
EIF4A2	193.934	195.226
ARPC5	193.887	190.008
RAP1B	193.466	170.558
EGR1	193.302	192.524
AP2S1	192.997	214.863
UBE2D3	192.927	176.987
IL18	192.341	171.769
SPINT1	192.154	195.692
SERBP1	191.966	186.863
IMPDH2	191.591	221.874
CS	191.31	183.439
GJB5	190.982	188.354
DSE	190.795	189.333
MICALL1	190.326	206.221
PYGB	190.256	202.796
DHCR7	190.021	197.392
HLA-E	189.553	212.114
TUBB2A	189.295	197.043
GOT2	189.272	177.779
CAPRIN1	189.225	185.07
APOBEC3C	189.037	182.461
TARS	189.037	179.013
HNRNPUL1	188.873	188.308
PPP1CB	188.592	169.603
NCKAP1	188.475	176.964
ATP2B4	188.452	177.15
B4GALT1	188.452	182.251
BRK1	188.124	181.948
AP3S1	188.1	172.002
PSMA1	187.842	168.298
PSME2	186.952	193.549
DNAJB6	186.273	168.601
KARS	186.179	180.295
SSB	186.132	175.449
CKMT1A	185.851	157.234
HOMER3	185.593	199.046
DYNLT1	185.523	186.398
HSPA4	185.124	180.97
NME1	184.445	163.896
RAB25	184.422	186.141
DDX17	184.211	170.721
HNRNPD	184.117	181.226
S100A7	184.023	201.445
ZNF385A	183.672	186.77
VAT1	183.203	173.819
PSMB7	182.945	177.709
RBMX	182.852	171.932
TMEM123	182.571	168.322
G3BP1	182.524	185.908
NFKBIA	182.313	189.123
PPP4R1	182.196	177.895
DDX21	182.125	166.411
CCT5	182.032	168.485
TCEAL9	182.008	172.817
BRD2	181.985	176.335
EIF4EBP1	180.977	187.539
TRAM1	180.72	168.601
PFKP	180.392	177.989
CAB39	180.298	169.09
TMEM54	180.274	183.835
CPA4	179.853	170.278
SEC61G	179.806	166.738
LSR	179.712	193.619
TMA7	179.407	212.58
AGRN	179.197	191.406
FBL	178.892	195.133
VCL	178.54	172.701
SSU72	178.47	179.945
ST13	178.423	166.295
DNAJA1	177.955	176.474
IRAK1	177.791	190.684
SYPL1	177.744	167.087
MALL	177.439	173.213
IER3	177.299	181.716
TALDO1	177.228	187.19
PRMT1	177.135	190.031
PLEC	177.088	180.76
KDM1A	176.994	168.601
CHMP2A	176.877	167.273
FAT1	176.83	168.741
CD99	176.807	174.681
TFAP2A	176.502	171.559
HSPA1B	176.197	175.147
EBNA1BP2	175.987	181.692
SRRM2	175.096	180.877
RNH1	174.393	188.028
RNPS1	174.159	175.426
H1F0	174.112	189.216
UBAP2L	174.089	179.642
CD164	173.995	164.082
KRT15	173.62	188.308
IFI16	173.48	186.7
PRRC2A	173.151	180.038
TNKS1BP1	172.73	183.719
CDA	172.659	186.933
COPE	172.402	172.445
SEC61B	172.285	177.29
TYMP	172.285	168.811
SLC9A3R1	171.98	177.593
DDX39B	171.183	156.302
PSMD3	171.16	170.115
P4HA2	170.668	174.774
MAP2K2	170.574	179.293
SUMO1	170.434	163.313
CSE1L	170.246	160.145
AHSA1	170.035	164.105
NCOA4	169.871	156.977
EIF3A	169.707	168.741
CNBP	169.637	160.984
TMOD3	169.426	163.313
C1QBP	168.793	165.829
PEBP1	168.747	172.584
ADAR	168.629	179.526
ADGRG1	168.489	178.012
NDUFB10	168.489	173.47
AHCY	168.489	161.124
PLXNB2	168.419	178.594
PDIA4	167.833	165.154
RAD23A	167.786	171.326
SOX15	167.575	189.309
PSME3	167.505	160.751
SERF2	167.411	184.79
TCEAL4	167.224	177.266
RCC2	167.153	179.573
CKAP4	167.153	165.317
EFNB1	166.896	178.408
NFE2L2	166.849	161.66
EIF3B	166.591	165.596
KDELR2	166.568	164.455
RAD23B	166.474	158.515
MXRA7	166.216	171.886
SLIRP	166.193	166.458
PSMA6	166.146	143.816
HNRNPA3	166.075	155.626
MRPL37	165.958	168.718
UQCRC2	165.888	154.438
ACOT7	165.724	170.604
COLGALT1	165.326	169.789
CBR1	165.185	157.187
HSPA9	164.927	153.74
DCTN2	164.881	157.117
TNFRSF1A	164.881	160.052
CDV3	164.693	162.358
MAT2A	164.178	154.438
C9orf16	163.592	169.533
STMN1	163.428	165.526
SF3B2	163.24	173.586
TUFM	163.147	165.154
ATP5MPL	163.123	149.756
MZT2A	162.983	173.702
SRSF5	162.772	167.134
SREBF2	162.725	160.891
TMED10	162.491	160.472
NARS	162.444	147.194
PTK2	162.327	155.487
MYO1C	162.256	164.222
ESD	162.116	153.413
NSA2	161.928	165.037
OAS3	161.788	165.666
SRSF9	161.764	163.523
NDUFB8	161.741	178.711
HNRNPM	161.647	165.946
ALOX15B	161.6	157.56
SARAF	161.132	147.008
DCTN1	160.897	166.132
TP53I3	160.827	177.942
PSMB6	160.686	167.39
TFDP1	160.616	151.713
ARCN1	160.593	150.805
POLD2	160.429	164.618
EBP	160.382	156.884
DEK	160.241	141.813
TMEM189	160.218	168.019
NOP53	160.194	152.994
THOC3	160.03	174.122
APRT	159.96	182.554
CLNS1A	159.913	162.288
HNRNPU	159.866	156.209
SERPINH1	159.304	158.468
MYC	159.117	163.896
HMGB1	159.046	164.222
APOE	158.999	185.093
OAT	158.835	156.535
REXO2	158.835	152.924
ESRP1	158.765	144.399
KRT6C	158.133	159.284
ITGA5	157.851	148.475
PLSCR3	157.523	174.029
RAB1A	157.383	143.164
DIAPH1	157.195	153.32
CDC42SE1	157.172	170.604
TXNIP	157.102	159.656
NPTN	157.102	151.899
ARPC4	157.055	161.077
PAICS	156.984	142.559
PABPC4	156.656	156.209
KHDRBS1	156.469	155.65
GALNT2	156.446	159.19
DSG2	156.117	143.77
SERPINE2	155.977	144.375
SEC31A	155.836	152.412
TOMM7	155.368	166.085
BNC1	155.087	153.856
MDH1	155.04	149.756
SLC44A2	155.016	155.58
GORASP2	155.016	151.061
EIF2S2	154.946	153.204
GPX1	154.946	165.922
ENSA	154.852	158.981
LAMP2	154.829	146.751
MSLN	154.759	163.011
NHP2	154.548	162.358
UQCRFS1	154.454	158.235
DDB1	154.36	155.324
IVL	153.915	163.22
MRPL51	153.845	156.908
APEX1	153.493	168.019
PGLS	153.282	143.747
MANF	153.165	167.716
JPT2	152.978	153.017
HM13	151.9	144.492
MAGED1	151.689	152.785
PRR13	151.666	143.723
MRPS15	151.572	162.568
ATP5MD	151.338	134.732
ETS2	151.314	143.7
COPB2	150.986	139.973
ADRM1	150.658	145.331
SSRP1	150.658	150.432
ADD1	150.635	156.465
UBE2Z	149.885	140.206
ELOVL1	149.721	140.975
KIF5B	149.627	141.371
SCARB2	149.487	140.485
BAG3	149.323	159.074
TMEM258	149.276	149.78
PPP1R14C	149.229	141.021
PPP4C	148.901	158.771
TES	148.573	143.933
LASP1	148.549	144.818
ATP6V0D1	148.526	158.678
NOMO1	148.479	141.347
SNRPG	148.432	152.901
GPR87	148.432	144.818
IGFL3	148.409	142.535
CKMT1B	148.362	163.127
EIF5B	148.315	143.607
KRT10	148.128	145.82
SCP2	147.87	138.412
RCN1	147.87	142.722
NUTF2	147.823	151.597
RABAC1	147.776	148.918
PSMB3	147.706	168.764
SPARC	147.565	139.74
TMEM50A	147.542	143.653
TXNDC5	147.518	154.532
JAG1	147.472	142.885
SLC16A1	147.214	144.049
EGFR	147.167	140.951
UGP2	147.097	136.06
ATP6V1E1	146.956	150.758
PYCARD	146.839	150.129
FLII	146.769	153.646
NDST1	146.722	148.266
TPD52L2	146.652	155.3
MAZ	146.534	160.169
OPTN	146.464	145.47
TWF1	146.441	139.391
HEBP2	146.37	163.197
EPS8L2	146.347	154.369
NDUFB2	146.253	153.087
FBLIM1	145.925	154.229
STK25	145.902	160.099
SH3GL1	145.855	144.049
SMTN	145.621	145.89
ERGIC1	145.503	134.522
RNF167	145.269	139.647
KIAA1191	145.175	137.62
NDUFS6	145.011	148.545
MRPL3	144.988	126.206
FAM129B	144.754	149.127
PHB	144.683	147.683
IPO7	144.66	136.642
FILIP1L	144.59	152.086
TAF10	144.566	145.4
TRMT112	144.473	136.688
CDC123	144.473	130.981
PPM1G	144.426	154.415
SERINC3	144.332	143.514
PDLIM7	144.215	142.768
MVP	143.957	148.568
COPZ1	143.934	145.563
PCNP	143.887	128.14
FAM83H	143.535	155.324
LIMK2	143.512	148.545
ARL8B	143.395	128.023
PICALM	143.324	124.948
SPCS1	143.301	138.086
CHP1	143.254	136.898
VASP	143.043	151.783
CTSV	143.02	144.841
PPP2CA	142.832	132.682
NDUFB7	142.622	142.489
CSNK2A1	142.551	130.795
CES2	142.434	141.883
NOLC1	142.34	148.335
NRBP1	142.27	154.858
KIAA1522	142.223	143.514
STK24	142.223	141.114
ARL6IP5	142.153	136.688
NDUFV2	142.083	134.476
PRKACA	141.848	143.374
SDCBP	141.731	147.963
DHX15	141.45	137.644
SEC11A	141.427	137.038
ATP5PB	141.309	144.515
NDUFA11	141.192	115.608
HEXB	141.122	126.09
IVNS1ABP	141.052	135.477
G3BP2	141.005	134.266
PSMD7	140.981	143.514
GRHPR	140.958	139.437
FKBP9	140.935	153.32
S100A13	140.841	150.991
PLEK2	140.817	134.429
UBQLN1	140.724	131.587
MOB1A	140.724	124.995
PCMT1	140.677	154.275
NUCKS1	140.536	129.933
CLTC	140.419	140.369
FAM120A	140.278	137.015
PHLDA2	140.278	134.755
RTKN	140.255	138.272
COX6C	140.161	129.7
ARF6	140.161	141.021
LRRC8A	140.161	146.495
ILF3	140.044	145.54
C1orf43	139.904	139.158
TM9SF2	139.857	135.058
C19orf53	139.857	151.34
UQCR10	139.74	140.602
MDK	139.646	142.885
IL1RN	139.482	142.605
RAC2	139.458	128.885
TOMM6	139.388	102.679
PRPF8	139.037	137.038
NXN	138.826	151.666
IFI27L2	138.779	153.46
HSPE1	138.685	145.494
WNK1	138.591	134.965
PGD	138.521	134.802
AK2	138.357	147.567
COTL1	138.357	141.301
SYNCRIP	138.31	129.328
MARCKSL1	138.263	129.933
EPN1	138.217	147.543
NUDC	138.123	134.429
IDI1	138.099	132.379
PSMC5	137.982	139.344
DYNC1I2	137.982	133.847
OS9	137.607	141.883
PDCD4	137.584	136.735
NAA20	137.467	134.569
ATP5MC1	137.443	112.766
ACTR1A	137.279	138.832
CALU	137.256	125.507
MTCH1	136.975	150.246
MAPRE1	136.834	134.848
TMEM154	136.131	121.315
AUP1	135.944	132.682
DCBLD2	135.944	128.093
ATP5MG	135.92	139.437
PPP1CC	135.92	127.324
MYOF	135.78	133.008
TOMM20	135.733	127.72
EFNB2	135.475	127.161
C6orf62	135.428	135.477
PTTG1IP	135.241	136.572
TMEM40	135.217	142.256
HK1	135.171	140.415
MZT2B	135.03	148.592
STAU1	134.655	127.72
PSMB5	134.515	130.12
SSFA2	133.976	128.699
ATP6AP2	133.952	119.637
ACTR3	133.952	129.491
NDUFB9	133.859	132.239
IL1B	133.343	135.035
PDCD6IP	133.32	120.196
OXA1L	133.249	138.203
MATR3	133.226	121.198
SF3B5	133.226	142.838
SF3B1	133.202	124.11
TM4SF1	133.202	124.413
HR	132.945	142.139
OAS1	132.664	127.65
ARHGAP1	132.312	134.406
PSMC1	132.289	133.008
MINK1	132.265	139.577
LAMTOR1	132.218	137.597
RARS	132.125	132.589
NOP56	132.078	137.364
ERRFI1	132.054	126.998
CBX3	131.937	138.645
UPK3BL1	131.914	141.44
SLC38A5	131.703	129.397
SQOR	131.679	134.988
RDH11	131.633	129.025
CD82	131.562	142.698
PUF60	131.492	133.288
PLIN3	131.445	140.252
ADAM9	131.422	125.484
SLC25A1	131.305	135.337
BLCAP	131.234	123.69
ETFA	131.187	128.955
PPP2CB	131.164	129.397
TNFAIP1	131.023	125.414
CDH13	130.977	131.843
KHSRP	130.672	137.644
UBE2L3	130.649	128.326
SELENON	130.391	136.595
ANXA4	130.344	121.757
CORO1C	130.274	130.026
DDX24	130.274	130.283
AP2B1	130.25	131.867
RAB5B	130.133	123.527
MAPK6	130.063	125.158
U2AF1	130.063	139.134
TGFB1	130.016	140.509
UBE2A	129.946	119.404
PPP1R13L	129.782	131.494
IK	129.547	138.599
NAXE	129.547	128.722
MYO1E	129.5	132.356
ZFP36	129.43	130.376
NDUFA3	129.219	131.541
PAPOLA	129.149	119.288
ENDOD1	129.079	115.538
LYPLA2	128.751	129.095
PFKL	128.68	140.462
NAPA	128.657	132.402
TIMM23	128.516	130.935
MGAT4B	128.376	136.549
KIAA0930	128.376	137.108
TAF15	128.329	119.381
SND1	128.048	135.57
TMEM147	127.977	155.44
DEGS1	127.907	121.874
PTTG1	127.837	120.942
YME1L1	127.603	122.363
TRIM22	127.603	119.963
NDUFA1	127.579	140.089
UBAP1	127.556	129.374
PSMD1	127.275	122.829
CEBPD	127.204	138.738
COPB1	127.111	113.744
CDC42EP1	127.04	133.66
FRMD6	126.853	118.729
PRSS23	126.806	121.501
MVD	126.712	127.022
SRSF3	126.642	129.863
POLR2J	126.408	118.706
GNG10	126.361	123.993
FURIN	126.173	130.585
MX2	126.126	128.396
SSR3	126.056	125.554
LMAN2	126.033	133.73
PHLDA3	125.962	129.607
F11R	125.892	124.156
LRRFIP1	125.892	122.223
CCND1	125.798	124.296
TUBG1	125.752	124.296
THOC7	125.658	114.117
LSM3	125.588	115.724
FUBP1	125.588	130.585
PDCD6	125.541	127.697
VIM	125.541	124.925
CDK16	125.283	125.694
PTPN12	125.26	117.471
SF3B4	124.838	113.86
SYNPO	124.838	126.09
OTUB1	124.65	123.015
AKT1	124.58	132.1
ARL6IP1	124.51	116.33
CHPF	124.369	139.321
BANF1	124.346	115.701
MMADHC	124.322	121.641
LARP1	124.299	125.717
SEC13	124.252	125.554
GAS6	124.158	141.44
SLC7A8	124.065	119.94
TOMM40	124.041	117.308
RTL8A	123.971	144.306
SNRPF	123.947	115.188
DBNL	123.947	136.153
CMPK1	123.924	113.022
FAP	123.807	113.767
SNRNP70	123.76	125.484
ERH	123.713	143.816
COPG1	123.643	122.735
GDI1	123.619	121.151
SERINC1	123.338	116.702
CDCP1	123.221	123.411
APH1A	123.174	119.451
GLRX3	123.127	129.258
SPTBN1	123.127	121.734
NTAN1	122.94	115.188
SERPINB13	122.916	108.526
CHMP4B	122.893	124.739
ZDHHC5	122.893	125.834
IRF9	122.799	115.864
SLC1A5	122.776	118.193
IER5	122.706	130.865
NIPAL4	122.612	121.617
SH3PXD2A	122.518	119.032
NOP58	122.495	119.381
NCBP2	122.214	112.789
NAP1L4	122.167	117.378
CLPTM1	122.167	123.108
QSOX1	122.073	131.168
KIF1C	122.026	126.812
ARPP19	121.862	114.047
FIS1	121.768	127.907
CELSR2	121.604	122.223
MPZL2	121.581	108.247
SP100	121.581	119.032
SON	121.417	112.975
DDX3X	121.393	118.24
SUMO3	121.393	117.331
ATP5F1D	121.323	123.038
GLUL	121.253	116.632
SSR4	121.183	131.284
TINAGL1	120.714	130.725
API5	120.339	104.799
ETF1	120.222	124.273
FSTL3	120.199	126.928
SH3BGRL	120.105	118.216
KXD1	120.035	115.957
IDH1	119.964	104.986
PML	119.894	121.687
SMS	119.777	125.065
HES2	119.753	123.294
CRYBG1	119.706	111.508
TMEM230	119.683	113.628
NDUFS4	119.66	120.336
VPS4A	119.613	117.587
FHL2	119.613	115.095
ATRAID	119.425	121.431
SRRM1	119.402	129.095
IFNGR1	119.191	112.603
YKT6	119.004	126.136
HSD17B12	118.886	107.129
REEP3	118.84	111.741
SDF4	118.769	134.429
GNA15	118.699	112.929
GALNT1	118.652	104.357
MAP4K4	118.652	116.213
NDUFB11	118.488	111.112
CNIH1	118.465	112.486
NUCB1	118.254	128.629
USP22	118.137	124.739
FAM32A	117.996	118.845
CA12	117.879	114.816
EMC4	117.738	129.654
ERCC1	117.715	131.471
ECH1	117.41	103.448
PSMD4	117.153	110.297
TRIML2	117.129	106.406
EFEMP1	117.059	116.376
STAT6	116.614	110.669
FADS2	116.59	114.955
SMARCE1	116.473	121.524
CHMP3	116.379	114.187
CD46	116.262	112.952
RAB11A	116.239	112.486
FAM162A	116.075	125.857
GHITM	115.958	112.486
CD68	115.958	131.145
LSM12	115.958	100.769
SERPINB3	115.817	105.451
ATP6V1G1	115.653	120.779
MTA2	115.606	115.281
IFIT3	115.583	102.446
YAP1	115.466	116.143
DNAJB2	115.372	121.734
SCD5	115.348	109.481
PTK7	115.231	125.834
TCEAL8	115.208	100.234
FBXO7	115.184	118.752
NET1	115.161	117.331
DDT	114.856	88.4003
TNIP1	114.856	115.957
FSTL1	114.833	111.554
CETN2	114.716	107.618
RDX	114.692	102.493
ARHGAP29	114.599	104.124
LAMTOR5	114.552	101.142
AP2A1	114.364	122.572
ATP2C1	114.341	102.516
PAFAH1B2	114.341	110.017
ATP13A2	114.2	113.185
WTAP	114.153	116.423
PPP1R11	114.083	104.613
TOMM22	113.638	113.814
SDHB	113.591	122.829
CCDC124	113.521	132.286
GSTO1	113.497	96.9258
ELL2	113.451	106.942
MEA1	113.404	126.113
SLC38A1	113.333	103.378
ABCE1	113.287	106.453
RAD21	113.263	102.027
TMED3	113.24	117.075
ZNF185	113.216	108.317
RBM39	113.216	100.466
IARS	113.169	109.924
SORBS3	112.958	124.762
PDPN	112.841	104.194
TAF9	112.818	115.305
37864	112.818	103.006
GADD45GIP1	112.56	112.649
MYD88	112.396	108.619
FAM96B	112.256	102.027
GNL3	112.209	119.311
ACSL3	112.068	101.957
CTDNEP1	111.951	116.19
ZC3H15	111.951	112.999
AURKAIP1	111.928	110.203
TM7SF3	111.904	103.285
NOTCH1	111.74	114.443
STOM	111.506	104.776
ERG28	111.436	116.213
MAPKAPK3	111.318	110.39
PSMA3	111.225	110.972
C12orf75	111.201	110.413
IFNGR2	111.201	112.137
SCRN1	111.037	103.751
HSPH1	111.014	106.989
STT3B	110.99	104.986
CKS2	110.99	89.6814
SMARCD2	110.826	108.736
QARS	110.803	107.641
CHMP1A	110.756	115.281
PIGT	110.686	120.15
STUB1	110.686	114.047
UBA2	110.569	104.45
FAT2	110.498	109.365
TMX2	110.451	113.301
NRDC	110.287	106.872
SAMD9	110.217	105.684
DNAJC7	110.194	98.3002
RWDD1	109.959	104.916
39325	109.866	99.8376
FAM83A	109.725	110.133
LYPLA1	109.702	99.7444
COPS6	109.538	106.872
UBQLN2	109.444	98.603
UCHL3	109.397	98.6729
PSMD6	109.374	105.777
UBE2H	109.374	108.06
EID1	109.374	103.052
PPP2R5C	109.28	106.36
DHX9	109.046	99.8841
CIZ1	108.835	108.34
HMOX2	108.741	107.734
YIPF3	108.647	105.405
BUB3	108.647	121.198
DNAJC8	108.507	104.054
MAPK3	108.46	97.7411
PRCC	108.436	102.633
TRNP1	108.39	95.8077
ACO2	108.296	101.049
MPZL1	108.155	102.446
C6orf106	108.132	102.959
STOML2	108.085	115.444
PSMC3	108.085	120.919
POLR2A	108.062	111.95
PCSK9	108.038	112.603
PITPNB	107.944	104.753
RHOB	107.944	108.223
EIF5	107.827	105.591
DNM2	107.687	107.851
DPY30	107.499	105.754
SLK	107.429	99.5347
CNN3	107.241	94.7595
UBXN1	107.218	100.094
RNF11	106.913	107.618
RELA	106.867	113.371
MRPS34	106.773	117.727
OCIAD1	106.726	102.61
SELENOF	106.632	98.8825
FAM3C	106.632	97.6945
DCBLD1	106.609	106.313
PARP9	106.445	99.791
XBP1	106.421	104.543
AGPAT1	106.351	100.373
POMP	106.351	106.896
PTPRK	106.351	101.701
SCARB1	106.046	104.822
MARS	106	102.563
TYMS	105.929	90.916
SRPRA	105.859	110.483
FLRT3	105.789	99.3484
RSL24D1	105.789	104.333
SZRD1	105.718	105.684
PTPN11	105.695	105.894
WSB2	105.578	104.007
RAB11B	105.578	111.182
EFNA1	105.531	113.791
IARS2	105.414	105.475
C20orf24	105.39	106.849
BMP1	105.367	109.691
RNF126	105.367	95.9708
ECHS1	105.344	97.2985
TMEM43	105.297	97.2985
WASF2	105.273	106.406
MRPL32	105.133	101.235
ERO1A	105.133	94.2004
ATN1	105.086	98.8825
RNF181	105.016	108.386
DUSP14	104.969	100.303
CYC1	104.945	112.626
IGFL2	104.852	119.637
GSPT1	104.852	106.173
UBE2E3	104.664	115.305
DBN1	104.641	112.486
AJUBA	104.57	94.1306
RBBP7	104.524	103.821
TSPAN14	104.477	103.122
RPL7L1	104.453	101.771
SUPT16H	104.453	100.886
ATP5MC3	104.406	105.428
B4GALT2	104.383	103.099
RBM4	104.359	114.187
CSNK1E	104.336	103.145
ARL6IP4	104.289	125.647
LSS	104.219	110.949
VKORC1	104.172	115.235
FRG1	104.149	98.1837
NDUFAB1	104.102	95.1322
SNRPC	104.055	105.451
MTRNR2L1	104.031	116.982
U2AF2	104.031	107.431
LRP1	17.9478	18.2158
NBL1	103.985	107.129
MAPK1	103.891	99.0456
PFDN2	103.891	93.7812
UXT	103.797	91.2421
DCAF6	103.75	90.2871
NOMO2	103.633	100.909
CCND2	103.586	95.5282
TMED9	103.539	114.326
SOD2	103.539	106.779
CERCAM	103.539	110.646
ESYT1	103.352	105.009
PSMA2	103.282	114.047
FKBP3	103.282	95.8543
NAE1	103.258	88.5866
WBP2	103.211	104.753
ATP6AP1	103.141	103.611
VPS4B	103.141	102.516
CNOT1	103.047	98.2303
SEC24C	103.047	97.5082
LMNB2	103.047	112.742
MKNK2	103.001	105.218
AKR1B1	103.001	106.5
MGAT1	102.93	100.63
MFN2	102.837	108.317
AP3D1	102.766	105.568
CHD4	102.673	103.914
UBE2N	102.626	97.3917
UBE3C	102.602	96.6463
PLK2	102.579	92.6398
C6orf48	102.438	107.268
VDAC3	102.415	105.731
XPO1	102.251	95.668
MRPS21	102.157	101.375
IGF2BP2	102.157	99.2785
MED15	102.134	100.047
UFC1	102.063	92.104
EPHB4	102.04	110.017
GTF2F2	101.946	100.117
WDR83OS	101.852	98.4166
PNRC2	101.782	99.0922
TRIP10	101.665	107.059
SULT2B1	101.642	112.626
NUMB	101.642	99.8609
P3H2	101.571	100.397
HSD17B4	101.548	97.4849
CAPZA2	101.501	93.0357
SPG21	101.478	92.6863
PON2	101.431	92.1739
CASP4	101.314	95.8776
TMEM259	101.15	110.064
TRAF7	101.126	104.776
PAFAH1B1	101.079	96.9957
PCBP4	101.056	109.668
CUTA	101.056	108.549
LIPA	100.868	95.9475
PMEPA1	100.657	105.195
HMGA2	100.587	95.039
COX7A2L	100.564	111.554
HNRNPA0	100.564	99.791
SEMA4B	100.54	106.36
PSMD13	100.54	102.842
RRAGA	100.517	112.579
KCTD1	100.376	104.147
MAPKAP1	100.353	96.5997
MAP1LC3B	100.306	98.37
TGFBR2	100.306	97.0423
PTP4A2	100.283	94.9924
TSTA3	100.259	92.3136
NDUFA7	100.142	115.351
C5orf15	100.025	89.1923
STON2	100.025	97.1355
FAM213A	100.001	105.079
HDAC1	100.001	94.2237
BAX	99.9311	115.468
CUX1	99.8843	93.8044
GMPS	99.8843	94.9691
PLSCR1	99.7905	93.7579
IMMT	99.7203	99.7677
TXNL1	99.6734	93.7812
CAMK2N1	99.6734	104.03
PLTP	99.6265	102.283
RRM1	99.6265	91.2188
TMEM184B	99.6031	100.327
SNX6	99.5328	90.52
TRIP6	99.486	110.343
USF2	99.4625	95.4583
UQCR11	99.4157	110.693
COX17	99.4157	105.055
SCAMP2	99.3454	100.699
PRPF19	99.3454	100.001
SRP72	99.3219	99.9773
GABARAPL2	99.2282	93.455
MRPL4	99.2282	97.2054
BAG6	99.1814	99.9074
OSTC	99.0408	89.4718
M6PR	99.0173	98.0439
KIAA0100	99.0173	96.2969
VPS25	98.9939	97.6013
AZIN1	98.9939	98.7195
TMEM30A	98.9705	96.8094
MRPL20	98.9002	107.245
PLOD1	98.8768	99.6978
ITPR3	98.8299	102.004
JUN	98.7127	105.684
SMARCC1	98.6425	93.9675
TCF3	98.5722	105.079
TPP1	98.5019	96.7861
NCSTN	98.3847	98.6263
TCEA1	98.2676	85.9078
SIRPA	98.2676	93.7579
YES1	98.127	88.9826
GGCT	98.1036	96.0174
CMTM6	98.0333	90.7064
AMD1	97.963	100.466
PCYT1A	97.9161	100.862
RNF10	97.7521	102.4
C1orf116	97.6115	95.2254
DDX1	97.6115	96.5997
SARNP	97.5646	95.6447
APMAP	97.5412	95.272
C10orf99	97.4944	96.3668
MFSD10	97.4006	106.43
ATIC	97.4006	84.8596
TPGS2	97.3772	94.2237
TAX1BP1	97.3303	88.8894
PRDX3	97.2601	99.0223
EIF2AK2	97.2366	86.5833
GART	97.1429	92.8261
AHNAK2	97.0023	95.1555
HIST1H2BK	96.9789	73.4689
AKIRIN1	96.9555	94.8993
PFDN6	96.932	110.483
EXT1	96.932	88.4934
TRAPPC3	96.9086	89.0525
ATP1B1	96.8852	91.9176
TOP1	96.7446	92.3835
RBM3	96.6977	99.395
HIGD2A	96.6743	92.5466
ABHD17A	96.6509	107.129
SLC39A1	96.604	92.3602
DAZAP1	96.5806	97.2752
TIPARP	96.5806	90.3802
NDFIP2	96.5103	87.3055
SUMF2	96.4868	98.6263
IMPDH1	96.4868	91.8012
IDS	96.4868	87.4918
GSK3A	96.4634	104.473
HSD17B10	96.3697	95.1555
ATL2	96.276	90.6831
KLC1	96.2057	94.5964
WBP1	96.1822	98.4865
FARSA	96.1588	88.1906
PIEZO1	95.9011	97.6712
SEMA3F	95.6902	105.847
AGTRAP	95.6668	98.9524
HNRNPDL	95.6433	88.2372
BICD2	95.6199	97.0423
KLK11	95.5965	95.831
NSDHL	95.5262	112.067
HADHB	95.5028	99.558
MRPL28	95.5028	112.416
HOMER2	95.409	95.0856
ANO6	95.409	88.0509
NDUFV1	95.3856	105.824
NDUFC1	95.3856	94.2237
FEZ1	95.3622	93.5482
STAT3	95.3153	96.1338
RAB2A	95.2919	85.9544
MRC2	95.2685	97.8343
MAPKAPK2	95.1513	93.1755
BOLA3	95.0576	96.2736
LDB1	94.9639	91.4984
UFM1	94.9404	87.0958
SNU13	94.917	97.3684
AIDA	94.917	87.6782
TTYH3	94.6593	101.654
37680	94.6358	92.9892
PDCD10	94.6358	90.4268
SLFN5	94.6358	88.8428
CBX1	94.6124	99.5114
STARD7	94.6124	88.7264
SRSF1	94.6124	97.1588
CNOT7	94.5655	90.4967
SLC7A1	94.5421	93.1988
MFAP5	94.5187	96.4134
ABI1	94.5187	87.4685
UAP1	94.5187	91.6847
SDHA	94.4718	98.9524
MANBAL	94.3312	108.666
CTBP1	94.3312	97.9973
INSIG1	94.2375	88.3304
NECAP2	94.1907	77.3124
DBNDD2	94.1204	97.9275
LAPTM4B	94.0032	83.0194
RAB8A	93.9329	96.9724
MRPL24	93.6518	84.7897
NAA10	93.6283	96.9025
CKS1B	93.5346	92.104
IL1A	93.5346	88.9826
PTDSS1	93.4877	90.5666
C11orf98	93.4643	99.8609
PPP1R7	93.4174	81.1792
TSPYL1	93.3237	90.2871
VPS29	93.2066	95.435
ADAM10	93.1597	85.9544
PFDN1	93.0191	86.9328
NAA50	92.9957	82.8796
UBE2I	92.9254	89.2621
ARHGAP21	92.9254	88.8196
IFI44	92.902	90.4734
EIF4E2	92.8551	90.8461
NIFK	92.8551	76.171
HP1BP3	92.7848	87.6316
NDEL1	92.7614	92.267
ANAPC5	92.6208	88.4469
CCZ1B	92.574	81.249
PTP4A1	92.5037	93.8044
DLST	92.5037	99.6512
RALB	92.4802	84.8363
LUC7L3	92.4568	96.8792
CERS2	92.4099	90.7064
PTOV1	92.3396	98.9058
HAX1	92.1991	93.0125
NDUFB5	92.1522	97.6013
PDLIM4	92.035	92.5932
RHOG	92.035	104.613
AP1M2	91.9882	92.0108
SGTA	91.9648	92.5233
ZMAT2	91.9413	96.0872
JAK1	91.8945	89.2156
BAK1	91.8242	98.1371
NOL7	91.8242	92.7329
NOTCH3	91.8007	95.8077
NIPSNAP1	91.7773	94.5498
GALNT3	91.6602	85.6516
HACD3	91.6367	93.8976
DUSP6	91.5664	90.5666
VPS35	91.543	86.7464
MRPL23	91.4259	85.7215
ASNA1	91.4024	94.7828
AP1S1	91.379	90.0308
RRBP1	91.3321	93.851
NGRN	91.3321	90.4501
ERF	91.3087	96.3668
PRKAG1	91.3087	89.2854
TSG101	91.2384	86.793
LRP10	103.985	109.109
MRPS24	91.215	76.171
C7orf50	91.1915	81.1559
SS18	91.1213	89.8678
R3HDM4	91.0978	95.831
B3GNT5	91.0744	86.4203
EIF3J	91.0744	86.7231
TTC3	91.051	88.9593
TMEM63B	91.0275	93.9908
HNRNPH3	90.9572	93.9675
GTF3A	90.9572	86.9793
PREP	90.9338	82.274
IP6K2	90.9104	81.3655
ANXA11	90.8401	86.5135
E2F4	90.8401	103.611
RALBP1	90.8167	83.462
RBX1	90.7698	69.7186
MARCKS	90.7698	88.936
GLUD1	90.7464	85.3255
NT5DC2	90.7464	92.6863
ATP6V1D	90.6995	83.066
SHMT2	90.6292	96.5065
PNRC1	90.5355	80.2707
YTHDF2	90.4652	83.3921
ZC3H11A	90.4183	84.7198
IGFBP7	90.3481	88.6565
SERP1	90.3246	83.1358
FARSB	90.3246	84.9295
FNTA	90.2778	81.8314
SEC23A	90.2543	84.5801
CSNK1D	90.2309	87.0725
EMB	90.0669	81.6217
GPS1	89.9966	92.0574
ANP32A	89.9263	103.565
PIGY	89.9029	92.8261
AMZ2	89.8794	87.0026
VMP1	89.8091	78.1044
SLC35B2	89.7623	92.1739
ZDHHC12	89.7154	98.6729
SERPINB6	89.6686	97.1355
TUBB3	89.6451	99.558
CCNL2	89.5046	75.8915
PPARD	89.4811	93.8044
TAB2	89.2	84.0909
RRM2	89.2	83.5318
H1FX	89.1531	108.084
PHLDB2	89.1531	89.3553
LMAN1	89.1297	82.6234
SNW1	89.1297	88.54
THRAP3	89.1297	89.961
STT3A	89.0828	83.9045
TXN2	89.0594	88.9593
PSMC4	89.0359	100.956
TBC1D9B	89.0359	96.3668
CRK	88.9657	94.0374
IGSF3	88.9422	89.4252
EHF	88.9188	82.2507
SRI	88.8954	73.9348
CYBRD1	88.8251	83.8114
MCM4	88.7782	88.54
ATOX1	88.6845	81.482
RABL6	88.6611	91.3353
VTI1B	88.6142	82.1109
TM9SF3	88.5908	85.9544
SF3A2	88.5439	93.7346
AKT1S1	88.497	82.9961
DUSP11	88.4267	87.981
RTN3	88.3565	89.3553
SAR1A	88.333	85.4885
PIAS3	88.3096	91.6847
LARGE2	88.2159	90.7297
HYOU1	88.1222	99.8376
YIF1A	88.0987	92.3835
ATXN2L	88.0753	95.5981
DPM1	87.9816	81.3422
BCCIP	87.9347	81.9013
ZNHIT1	87.9113	92.3602
ARHGAP23	87.9113	94.4334
PSMD14	87.8878	86.0942
NPM3	87.8644	89.6581
UBE2M	87.841	93.0125
ATF6B	87.8176	88.0276
PES1	87.7238	81.9944
FADS3	87.6535	82.1575
HMGN4	87.5833	78.8265
FOSL1	87.5833	91.5216
COPA	87.5364	85.0692
YY1	87.4427	88.5866
SAE1	87.4427	89.2854
PRRC2C	87.4427	87.8878
F2RL1	87.4192	84.0443
RAB38	87.3958	86.397
DUS1L	87.3958	90.4035
GPSM2	87.3489	76.4505
LAMC1	87.2787	85.9078
MTSS1	87.2787	89.7513
EIF2AK1	87.2318	83.5086
LAMTOR2	87.1849	86.3504
USB1	87.1381	91.9176
BECN1	87.1146	93.9442
THBS2	87.0678	87.3055
ETHE1	86.9506	85.8146
PRSS3	86.9272	84.9295
IPO5	86.9038	80.7832
ROMO1	86.8569	91.9176
UBE2E1	86.6695	80.7366
PAIP2	86.5992	82.9029
FH	86.5523	85.0227
HAT1	86.5289	84.6965
AGAP3	86.5054	90.8927
STAP2	86.4586	76.9397
REEP5	86.4586	81.5053
TMEM14C	86.4586	82.2507
MRPL12	86.4352	96.2969
SLBP	86.4352	80.7832
RNF145	86.3414	84.9761
XRN2	86.3414	79.4554
MRPS17	86.318	91.1722
SLC25A24	86.2243	75.1926
EXOSC10	86.1306	81.5752
FOSL2	86.1071	81.5286
EXT2	86.0603	83.3222
ANKRD13A	86.0134	87.4452
BRD7	85.9197	84.2307
METTL5	85.8728	87.6083
ILK	85.8025	100.816
CAND1	85.7791	81.3888
OGDH	85.7557	83.8114
HARS	85.7557	86.8163
CBLC	85.7088	88.2372
RNPEP	85.6854	83.2989
UBP1	85.6854	75.6585
HSBP1	85.6854	90.8461
CLIP1	85.6619	80.3872
PSMG2	85.5917	71.6054
PRELID3B	85.5682	75.4722
CLPP	85.5214	87.3055
RUVBL1	85.5214	86.5135
DCTN3	85.4276	103.285
AP1B1	85.4276	84.9295
LRRFIP2	85.4276	74.7268
MBOAT7	85.3808	80.3872
GNAI3	85.3808	80.7832
RNF187	85.2168	87.7247
TLN1	85.1933	84.9761
PLEKHA1	85.0762	81.878
PLXNA1	84.9122	83.462
CCND3	84.8887	92.1506
MPV17	84.7716	85.5118
AGPAT2	84.7716	84.2307
ELOVL5	84.7482	85.7681
SUB1	84.7247	77.6385
LAP3	84.7013	78.3839
USP10	84.5139	84.5335
LIPG	84.4436	74.7035
HSPA1A	84.4201	75.2858
FAAP20	84.3733	86.6765
EIF2S1	84.3498	77.1027
CPNE3	84.3264	80.5968
CCNG1	84.303	70.0214
ADH5	84.1858	86.2106
SMARCA4	84.1155	85.1391
EMC7	84.0218	92.7096
HDAC3	83.975	81.1792
FZD6	83.8578	77.0096
BTBD2	83.8578	87.0725
SPTLC1	83.7875	84.4869
38230	83.7406	81.249
POLR2K	83.6469	68.9965
STXBP2	83.5298	84.5568
IFFO2	83.5063	85.1624
UBXN4	83.4829	76.2176
ELF1	83.4126	84.3471
AARS	83.3658	88.8894
SNX5	83.3423	76.963
PITPNA	83.3423	88.144
ID3	83.3189	83.9045
PDAP1	83.3189	82.6467
HSF1	83.3189	96.5298
TNNT1	83.1315	97.5781
DTX3L	83.1315	76.7533
COA4	83.108	75.6585
GTPBP4	83.0612	80.3639
CHMP5	82.9909	69.7419
SEC22B	82.9674	77.0794
LRRC41	82.944	87.9577
PHPT1	82.9206	82.1575
RSU1	82.9206	80.4338
PIP4K2C	82.8737	84.0443
MDFI	82.8503	91.5216
PRMT5	82.78	83.9977
MAP3K20	82.78	80.7599
NOC2L	82.7331	87.2589
ACIN1	82.7331	84.9994
LUC7L2	82.7331	80.3173
USO1	82.6628	72.1644
CRIM1	82.6628	79.9912
KLF13	82.5926	84.7431
DYNC1LI2	82.5926	82.2507
MAGOH	82.5691	84.7664
SGK1	82.4754	83.7415
FYTTD1	82.4754	77.8481
RIC8A	82.4285	84.0909
MFSD14B	82.4285	87.3287
SRSF4	82.4051	82.2041
IL4R	82.4051	81.8081
TNFRSF10B	82.3817	84.813
SNRPN	82.288	84.7198
DENR	82.2411	79.0128
ADIPOR2	82.1942	79.7116
KCTD11	82.1942	78.5004
BZW2	82.1005	87.8412
FKBP4	82.0537	77.6152
CDK4	82.0537	80.8065
TAF13	82.0302	61.822
LSM7	82.0068	116.213
BCKDK	82.0068	89.9144
ZFYVE21	81.9599	83.7415
ANXA7	81.9365	80.6201
DLGAP4	81.8896	77.4987
DYNC1H1	81.8428	81.6916
GOLGA4	81.7725	73.6785
STARD10	81.6553	78.3606
NDUFB1	81.6319	88.0974
PSMD11	81.6085	79.5253
RANGAP1	81.5616	86.7464
CLIC3	81.4913	89.8212
RPS27L	81.4913	76.6136
SQSTM1	81.4679	89.0991
PTRH2	81.4679	71.7218
CTSL	81.3273	81.878
SH3YL1	81.257	77.4288
WDR45B	81.2336	75.0995
GYS1	81.2336	76.4738
UBA3	81.2102	79.5952
PPA2	80.9993	76.1244
CCNK	80.929	89.7979
PTPN1	80.8821	81.5053
MBD3	80.8821	78.943
RAB31	80.8353	79.3622
RSL1D1	80.8118	85.3255
BCL2L2-PABPN1	80.7884	78.5935
POLDIP2	80.6478	81.3189
FUS	80.6244	89.8212
PAPSS1	80.601	79.5719
CDC42BPB	80.5072	78.7333
SRSF6	80.4838	73.0729
PATL1	80.4838	74.9131
UBXN6	80.4604	82.6001
RAB3D	80.4369	86.1641
BRI3	80.4135	69.9282
IRX2	80.3901	81.7848
ASPH	80.3901	75.3091
PANX1	80.2495	73.2127
TSC22D1	80.2026	82.9728
TSR3	80.1792	91.8711
PGM1	80.1323	85.6516
TRIP12	80.1089	75.7983
QRICH1	80.0855	79.3157
ADK	80.0621	83.7881
SPTAN1	80.0621	83.1358
NDUFA8	80.0386	86.2572
ELK3	80.0386	81.1326
TRAPPC5	80.0152	90.4268
PRDX4	80.0152	77.2891
TJP1	79.9683	76.1011
MRPS2	79.9449	79.1759
TBCB	79.8746	74.5404
PGRMC1	79.8512	82.1342
TP53	79.8278	78.6634
WDR82	79.7809	79.4321
EMD	79.734	82.6933
NAMPT	79.6872	70.0913
TJP2	79.6403	80.1076
RRP36	79.6169	83.1824
TWF2	79.6169	78.5935
KIF13A	79.5934	79.9446
RAB34	79.5232	84.9994
ARHGEF12	79.4763	72.6536
SDC3	79.4763	84.3005
YPEL5	79.3357	72.6303
RCAN1	79.3123	79.6651
VPS28	79.3123	83.6949
EIF4A3	79.3123	84.3704
YARS	79.2654	80.9695
LSM14A	79.1717	69.276
DAP3	79.1014	76.0312
SPCS3	79.0077	75.938
SNRPA	78.9608	78.7333
PPP1R18	78.9608	80.1309
SLC44A1	78.9374	77.0794
WBP11	78.914	72.211
ERP29	78.8671	87.9344
STRN4	78.8671	86.3504
SLC20A2	78.8202	78.2208
COPS9	78.7968	87.5617
SDHD	78.7734	73.3291
HES1	78.7734	82.6001
TOLLIP	78.7734	75.5886
OSMR	78.7499	81.086
PDLIM5	78.7265	80.3406
[truncated: 14,853 more rows]

## Sheet: Table S2 Sequence information
Table S2. Sequence information of ST3GAL KO clones. ST3GAL transferases expressed in N/TERT-1 WT cells were targeted either individually or in combination for genetic knockout. The genetic change was confirmed using indel-detection by amplicon analysis (IDAA) and DNA sequencing.
Gene target		Clone name	WT sequence	Indel shift	Clone sequence	gRNA sequence
ST3GAL1	GH49	#1	TGTCAGCATGATCCTGGTGCCCTTC-AAGACCATCGACTTGGAGTGGG	+1	TGTCAGCATGATCCTGGTGCCCTTCAAAGACCATCGACTTGG	TCCAAGTCGATGGTCTTGAA
ST3GAL1	GH49	#28	TGATCCTGGTGCCCTTCAA-GACCATCGACTTGGAGTGGGTGGT	+1	TGATCCTGGTGCCCTTCAAA GACCATCGACTTGGAGTGGGTGGT	TCCAAGTCGATGGTCTTGAA
ST3GAL1	GH49	#35	TAATGTCAGCATGATCCTGGTGCCCTTC-AAGACCATCGACTTGGAG	+1	TAATGTCAGCATGATCCTGGTGCCCTTCAAAGACCATCGAC	TCCAAGTCGATGGTCTTGAA
ST3GAL2	GH50	#B1	TGCTCCCTGCGGGTGTGGTTCCTCTCCGTGGCCTTCCTGCTGGTGTTCAT	-13	TGCTCCCTGCGGGTGTGG----------CCTTCCTGCTGGTGTTCATCATCCCTGCTCTT	GCGGGTGTGGTTCCTCTCCG
				-16	TGCTCCCTGCGGGTGTGGTTCCTCT-----------GGTGTTCATCATGTCCCTGC
ST3GAL2	GH50	#C4	TGCTCCCTGCGGGTGTGGTTCCTCTCCGTGGCCTTCCTGCTGGTGTTCAT	+1	TGCTCCCTGCGGGTGTGGTTCCTCTTCCGTGGCCTTCCTGCTGGTGTTCAT	GCGGGTGTGGTTCCTCTCCG
				-13	TGCTCCCTGCGGGTGTCC-------------CCTTCCTGCTGGTGTTCAT
ST3GAL3	GH51	#1K	TTCTAGCCCACTTGCGAAAGGAGTCATCCAGGAACATGGGTGCTGG	-10	TTCTAGTCCACT----------AGCATCCAGGAACATGGGTGCTGG	GATTCTAGCCCACTTGCGAA
ST3GAL3	GH51	#1J	not determined	KO confirmed by IDAA, clone not sequenced.	not determined	GATTCTAGCCCACTTGCGAA
ST3GAL3	GH51	#1H	TTCTAGCCCACTTGCGAAAGGAGTCATCCAGGAACATGGGTGCTGGCTTGGAGAACCTGGAATATAACAGGACTGCTGAGGAT	-1	TTCTAGCCCACT-AGAATGGGAGTCATCCAGAAACATGGGTGCTGGCTTG	GATTCTAGCCCACTTGCGAA
				-31	TTCTAGCCCA-------------------------------GGAACGCTCTTGAACCTGGAATATAACAGGACTGCTGAG	GATTCTAGCCCACTTGCGAA
ST3GAL4	GH52	#A1	ACTATGAGCAGATCACGCTCAAGTCCATGGCGGTAAGTGCCTGGCTTGTGAGCATGG	+1	ACTATGAGCAGATCACGCTCAAGTCCATTGGCGGTAAGTGCCTGGCTTGTGAGCA	GATCACGCTCAAGTCCATGG
ST3GAL4	GH52	#E1	ACTATGAGCAGATCACGCTCAAGTCCATGGCGGTAAGTGCCTGGCTTGTGAGCATGG	+1	ACTATGAGCAGATCACGCTCAAGTCCAATGGCGGTAAGTGCCTGGCTTG	GATCACGCTCAAGTCCATGG
ST3GAL4	GH52	#G1	ACTATGAGCAGATCACGCTCAAGTCCATGGCGGTAAGTGCCTGGCTTGTGAGCATGG	+1	ACTATGAGCAGATCACGCTCAAGTCCAATGGCGGTAAGTGCCTGGCTTGTGAGCA	GATCACGCTCAAGTCCATGG
ST3GAL5	GH53	#1F7	GGGAGTAAGTCCAcgctatacctgtgctcaaatAACAGCGC	-7	GGGAGTAAGTCCAC-------CTGTGCTCAAATAACAGCGCCATTGATG	ATTTGAGCACAGGTATAGCG
ST3GAL5	GH53	#1F9	GGGAGTAAGTCCAcgctatacctgtgctcaaatAACAGCGCCATTGATGTCTTGGCAAACT	-7	GGGAGTAAGTCCAC-------CTGTGCTCAAATAACAGCGCCATTGATGTCTTGGCA	ATTTGAGCACAGGTATAGCG
ST3GAL6	GH54	#F9	GGACATTATAGAAAAAAACCTCGTAA-TCAACTTGACTCAAGATTGACTCTACAGACTCAG	+1	GAAGGACATTATAGAAAAAAACCTCGTAAATCAACTTGACTCAAGATTGACTCTACAG	CTTGAGTCAAGTTGATTACG
ST3GAL6	GH54	#A9	ACAACTTTTCTGACCTCAAGAGTCCTTTGCACTACTATGGGAATGCCACCATGTCTTT	-10	ACAACTTTTCTG---------TCCTTTGCACTACTATGGGAATGCCACCATGTCTTT	CAAGAGTCCTTTGCACTACT
ST3GAL6	GH54	#A5	TCAGATCCTATTCACAATGACCCTAAT-ACGACAGTGATTCTCACTGCTTTTAAGCCAC	+1	TCAGATCCTATTCACAATGACCCTAATTACGACAGTGATTCTCACTGC	TGAGAATCACTGTCGGTATTA
ST3GAL12	GH49	#1F1	TGATCCTGGTGCCCTTCAA-GACCATCGACTTGGAGTGGGTGGT	+1	TGTCAGCATGATCCTGGTGCCCTTCAAA GACCATCGACTTGGAGTGGGTGGT	TCCAAGTCGATGGTCTTGAA
	GH50		CCCTGCG GGTGTGGTTCCTCTCCGTGGCCTTCCTGCT	-1	CCCTGCGGGTG-GGTTCCTCTCCGTGGCCTTCCTGCT
				-2	CCCTGCGTTGT-- -GTTCCTCTCCGTGGCCTTCCTGCT	GCGGGTGTGGTTCCTCTCCG
ST3GAL12	GH49	#1E4	ACTCCAAGTCGATGGTCTT-GAAGGGCACCAGGATCATGCTGACATTATCTCCCAGCTCCCGGAAGCTCTCAGGG	+1	ATGGCGCTCACCACCCACTCCAAGTCGATGGTCTTTGAAGGGCACCAGGATCATGCTGACATTATCT	TCCAAGTCGATGGTCTTGAA
	GH50		TGCCGGCACCATGAAGTGCTCCCTGCGGGTGTGGTTCCTCTCCGTGGCCT	-1	TGCCGGCACCATGAAGTGCTCCCTGC-GGTGTGGTTCCTCTCCGTGGCCTT	GCGGGTGTGGTTCCTCTCCG
ST3GAL46	GH52	#A1	TCCACTGGATTGAGACCATCCTGAGTGATAAGAAGCGGGTAAGTT	+1	TCCACTGGATTGAGACCATCCTGAGNTGATAAGAAGCGGGTAAGTTGGGGGACAGACTGGGGG	TTACCCGCTTCTTATCACTC
				-4	TCCACTGGATTGAGACCATCCTGAG----AAGAAGCGGGTAAGTTGGG
	GH54		TGCTCCCTGCGGGTGTGGTTCCTCTCCGTGGCCTTCCTGCTGGTGTTCAT	-10	ACAACTTTTCTG---------TCCTTTGCACTACTATGGGAATGCCACCATGTCTTT	CAAGAGTCCTTTGCACTACT
ST3GAL46	GH52	#B1	TCCACTGGATTGAGACCATCCTGAGTGATAAGAAGCGGGTAAGTT	+1	TCCACTGGATTGAGACCATCCTGAGNTGATAAGAAGCGGGTAAGTTGGGGGACAGACTGGGGG	TTACCCGCTTCTTATCACTC
				-4	TCCACTGGATTGAGACCATCCTGAG----AAGAAGCGGGTAAGTT
				-4	TCCACTGGATTGAGACCATCCTGA----TAAGAAGCGGGTAAGTTGGGGGACA
	GH54		TGCTCCCTGCGGGTGTGGTTCCTCTCCGTGGCCTTCCTGCTGGTGTTCAT	-10	ACAACTTTTCTG---------TCCTTTGCACTACTATGGGAATGCCACCATGTCTTT	CAAGAGTCCTTTGCACTACT

## Sheet: Table S3 RT-qPCR
Table S3. RT-qPCR derived gene expression of the cells used in this study. Expression of the ST3GAL family members relative to the housekeeping gene (HPRT1). ∆Ct is derived from expression of the ST3GAL family members relative to the housekeeping gene, and ∆∆Ct is derived from expression levels in the ST3GAL KO cells relative to the mean WT control group. Average fold change (FC) values are calcu…
Gene target	Average values ∆Ct								Standard deviation ∆Ct								Average values ∆∆Ct							Standard deviation ∆∆Ct							Average Fold change ∆∆Ct							p- value							FDR
	n = 3	n = 3	n = 3	n = 3	n = 2	n = 3	n = 2	n = 3	n = 3	n = 3	n = 3	n = 3	n = 2	n = 3	n = 2	n = 3	n = 3	n = 3	n = 3	n = 2	n = 3	n = 2	n = 3	n = 3	n = 3	n = 3	n = 2	n = 3	n = 2	n = 3	n = 3	n = 3	n = 3	n = 2	n = 3	n = 2	n = 3
	WT	ST3GAL1	ST3GAL3	ST3GAL4	ST3GAL5	ST3GAL6	ST3GAL12	ST3GAL46	WT	ST3GAL1	ST3GAL3	ST3GAL4	ST3GAL5	ST3GAL6	ST3GAL12	ST3GAL46	ST3GAL1	ST3GAL3	ST3GAL4	ST3GAL5	ST3GAL6	ST3GAL12	ST3GAL46	ST3GAL1	ST3GAL3	ST3GAL4	ST3GAL5	ST3GAL6	ST3GAL12	ST3GAL46	ST3GAL1	ST3GAL3	ST3GAL4	ST3GAL5	ST3GAL6	ST3GAL12	ST3GAL46	ST3GAL1	ST3GAL3	ST3GAL4	ST3GAL5	ST3GAL6	ST3GAL12	ST3GAL46	ST3GAL1	ST3GAL3	ST3GAL4	ST3GAL5	ST3GAL6
ST3GAL1	3.88381	2.83159	0.37712	0.437194	1.21267	1.35107	4.27023	1.12609	0.200115	0.390962	0.656778	0.300602	0.608695	0.808206	0.947341	0.337395	-1.05221	-3.50669	-3.44661	-2.67114	-2.53273	0.386423	-2.75771	0.390962	0.656778	0.300602	0.608695	0.808206	0.947341	0.337395	2.12302	12.1593	11.0571	6.65487	6.39314	0.848983	6.89228	0.0142653	0.000901541	7.84197e-05	0.0048178	0.000261099	0.512131	0.00621746	0.0200521	0.00240411	0.000454652	0.0385424	0.000696265
ST3GAL2	2.72896	-0.0453498	0.0878099	0.189065	1.30184	0.812913	1.8193	0.0967611	0.237974	0.353665	0.581143	0.284087	1.75398	0.502253	0.846994	0.0685598	-2.77431	-2.64115	-2.5399	-1.42712	-1.91605	-0.909664	-2.6322	0.353665	0.581143	0.284087	1.75398	0.502253	0.846994	0.0685598	6.98262	6.59998	5.89343	3.74551	3.92548	2.04282	6.2044	0.000352859	0.00188728	0.00028837	0.226747	5.1229e-05	0.154583	0.00395146	0.000705717	0.00377456	0.000768987	0.265699	0.000204916
ST3GAL3	2.55375	0.539589	0.614158	-0.105106	0.884815	1.1572	1.11122	0.857358	0.0732447	0.0941738	0.893208	0.605021	0.759647	0.51729	0.16845	0.13923	-2.01416	-1.93959	-2.65885	-1.66893	-1.39655	-1.44253	-1.69639	0.0941738	0.893208	0.605021	0.759647	0.51729	0.16845	0.13923	4.04512	4.28658	6.6819	3.40275	2.74168	2.72725	3.25101	8.14287e-06	0.0199722	0.00164352	0.0257465	4.8383e-05	0.000816366	0.00980787	3.25715e-05	0.0266297	0.00262963	0.0686573	0.000204916
ST3GAL4	0.250316	-2.28725	-2.03536	-1.9012	-1.49378	-0.542364	-0.939928	0.88296	0.0615238	0.0818355	0.309402	0.408833	0.752279	0.526552	0.421493	0.34592	-2.53757	-2.28568	-2.15151	-1.74409	-0.79268	-1.19024	0.632644	0.0818355	0.309402	0.408833	0.752279	0.526552	0.421493	0.34592	5.81238	4.95154	4.55614	3.58014	1.81286	2.33078	0.656927	1.76026e-06	0.000231984	0.000838964	0.0221683	0.0606943	0.0134774	0.0355692	1.40821e-05	0.000927935	0.00167793	0.0686573	0.0971109
ST3GAL5	0.168208	-0.576464	-1.09384	-0.833421	1.30841	0.739731	0.764563	-0.124629	0.161658	0.545363	0.79998	0.376597	0.67118	0.251986	0.765772	0.353539	-0.744673	-1.26204	-1.00163	1.14021	0.571523	0.596354	-0.292838	0.545363	0.79998	0.376597	0.67118	0.251986	0.765772	0.353539	1.75476	2.64172	2.04653	0.478466	0.679538	0.70856	1.24931	0.0859619	0.055324	0.013336	0.0553792	0.261984	0.251784	0.0297521	0.0982422	0.0632275	0.0177814	0.110758	0.348446
ST3GAL6	2.75575	1.43385	1.57845	1.97817	2.85489	2.00103	1.07244	2.81702	0.101261	0.551294	0.406992	0.471585	1.22171	1.10718	0.0549568	0.313021	-1.3219	-1.1773	-0.777584	0.099136	-0.754723	-1.68331	0.0612691	0.551294	0.406992	0.471585	1.22171	1.10718	0.0549568	0.313021	2.618	2.31939	1.77545	1.10603	2.02388	3.21281	0.972944	0.0150391	0.00826699	0.0491971	0.888171	0.304891	0.000242268	0.763181	0.0200521	0.0132272	0.0562253	0.888171	0.348446
ST6GAL1	0.923751	-2.32379	-1.87202	-1.94119	-1.10351	-1.51578	-1.95464	-1.48299	0.144438	0.476283	0.227061	0.296457	1.5648	0.368283	0.0717387	0.207972	-3.24754	-2.79577	-2.86494	-2.02726	-2.43953	-2.87839	-2.40674	0.476283	0.227061	0.296457	1.5648	0.368283	0.0717387	0.207972	9.86733	6.99991	7.38396	5.33511	5.54209	7.35784	5.33903	0.000349329	5.60685e-05	0.000113663	0.0927128	0.000435235	0.000136606	7.97074e-05	0.000705717	0.000448548	0.000454652	0.148341	0.000870469
ST6GAL2	10.0735	10.2289	8.68017	6.39385	12.2064	9.09101	10.5732	10.7317	1.85468	1.90667	2.62106	2.30217	0.690247	1.88462	1.39971	2.13778	0.155454	-1.3933	-3.67963	2.13292	-0.982468	0.499743	0.658219	1.90667	2.62106	2.30217	0.690247	1.88462	1.39971	2.13778	1.61924	5.7452	28.8113	0.241169	2.9836	0.880293	1.34389	0.924242	0.494102	0.0973437	0.232487	0.554901	0.770694	0.707678	0.924242	0.494102	0.0973437	0.265699	0.554901
[truncated: 2 more columns]

## Sheet: Table S4 GSL glycans
Table S4. N/TERT-1 total cell lysate released GSL glycan analysis by LC-MS/MS in negative mode. In glycan name and composition: H = hexose, N = N-acetylhexosamine, F = fucose, S = N-acetylneuraminic acid, G = N-glycolylneuramic acid. a, b, c, d, e, f, g and h are added to the glycan name to distinguish LC-separated glycan isomers, where in the elution order a is eluting first. Fold change (FC) is…
	Glycan composition	Tandem MS; comment; above 0.1% cut-off			Molecular ion charge targeted for quantification	Values provided from most abundant charge state																											Average relative abundancies of summed charge states									Standard deviation abundancies of summed charge states
			GlyTouCan**	Precursor mass [M]		Average Isotope pattern match (IDOTP)									Mass accuracy (absolute PPM)									Retention time (min)									n = 5	n = 3	n = 2	n = 3	n = 3	n = 2	n = 3	n = 2	n = 3	n = 5	n = 3	n = 2	n = 3	n = 3	n = 2	n = 3	n = 2
						WT	ST3GAL1	ST3GAL2	ST3GAL3	ST3GAL4	ST3GAL5	ST3GAL6	ST3GAL12	ST3GAL46	WT	ST3GAL1	ST3GAL2	ST3GAL3	ST3GAL4	ST3GAL5	ST3GAL6	ST3GAL12	ST3GAL46	WT	ST3GAL1	ST3GAL2	ST3GAL3	ST3GAL4	ST3GAL5	ST3GAL6	ST3GAL12	ST3GAL46	WT	ST3GAL1	ST3GAL2	ST3GAL3	ST3GAL4	ST3GAL5	ST3GAL6	ST3GAL12	ST3GAL46	WT	ST3GAL1	ST3GAL2	ST3GAL3	ST3GAL4	ST3GAL5	ST3GAL6	ST3GAL12
iGb3	H3	TRUE; internal standard	G45796AX	506.185	[M-H]	0.9936	0.994833	0.99475	0.992933	0.9927	0.99305	0.9853	0.99325	0.993333	-5.18	-5.7	-7.3	-6.06667	-6.1	-7.6	-5.26667	-5.25	-3.86667	26.73	26.7333	26.465	26.5967	26.1533	26.77	26.2767	26.705	26.7933	NA	NA	NA	NA	NA	NA	NA	NA	NA	NA	NA	NA	NA	NA	NA	NA	NA
H4N4_a	H4N4	FALSE; NA ; FALSE	n.d.	1480.55	[M-2H]	0.7821		0.8195	0.9032	0.934567		0.83865		0.9759	-2.4		-1.4	-2.4	-5.93333		-4.55		-2.73333	44.65		44.67	44.5	43.2733		44.515		43.2167	0.000142652	6.06936e-05	3.06402e-05	0.000222577	0.000185465	6.42346e-05	9.4025e-05	9.59446e-05	0.000299966	4.93113e-05	3.69693e-05	8.1447e-06	0.000140768	0.000110002	1.42033e-05	6.29198e-05	9.1096e-06
H4N4_b	H4N4	FALSE; NA ; FALSE	n.d.	1480.55	[M-2H]	0.89492	0.863333	0.90405	0.8784	0.892933		0.8933	0.882	0.889733	-2.04	-3.36667	-2.35	-3.7	-2.6		-3.13333	-3.1	-2.56667	48.804	48.5333	48.555	48.585	48.6933		48.8167	48.795	48.8	0.000825587	0.000436537	0.000431548	0.000523259	0.000355884	7.38094e-05	0.000476207	0.000265536	0.000482865	0.000233625	0.000140314	2.78876e-05	0.000176959	0.000140056	2.46775e-05	0.000141014	0.000115502
H6N4F2S1	H6N4F2S1	FALSE; NA ; TRUE	G47431WI	2387.87	[M-2H]	0.98538	0.9452	0.9862	0.95145	0.988333	0.977	0.982767	0.99245	0.9781	-4.26	-3.4	-4.8	-4.2	-4.46667	-6.4	-5.63333	-5.25	-4.6	42.488	42.4167	42.12	42.03	42.3667	42.32	42.2767	42.255	42.26	0.00158597	0.000599256	0.000689248	0.000265015	0.00134805	0.000462804	0.00173932	0.00201666	0.000543123	0.000117181	0.000360534	0.000913088	0.000117378	0.00151239	0.000236879	0.000877234	0.000655805
H4N4F1S1_a	H4N4F1S1	FALSE; NA ; FALSE	n.d.	1917.71	[M-2H]	0.93892	0.9149	0.9613		0.9059		0.9212	0.9341	0.9557	-3.3	-2.8	-3		-3.8		-3.45	-2.7	-3.5	42.236	42.17	41.96		42.42		42.115	42.44	41.77	0.000245482	0.000251543	9.63909e-05	0.000124883	8.8857e-05	6.11455e-05	0.000197726	0.000136748	9.76398e-05	7.33061e-05	0.00014182	4.71457e-05	7.91331e-05	5.01512e-05	5.55142e-05	6.62182e-05	0.000170036
H4N4F1S1_b	H4N4F1S1	FALSE; NA ; FALSE	n.d.	1917.71	[M-2H]	0.961	0.913067	0.92795	0.9162	0.962933	0.93285	0.9773	0.84605	0.979833	-4.16	-3.66667	-6.3	-5.83333	-5.63333	-7.9	-4.7	-5.8	-4.1	51.008	51.1367	50.47	50.9433	50.82	50.78	50.84	51.105	50.9233	0.000600469	0.000184282	0.000196402	0.000290729	0.000429174	0.000242216	0.000336154	6.9742e-05	0.000940776	0.000124488	1.81644e-05	2.32871e-05	5.52454e-05	0.000139409	3.29625e-05	0.000120294	2.42029e-05
H2	H2	TRUE; Lc2; TRUE	G26039ES	344.132	[M-H]	0.996	0.995767	0.9963	0.995733	0.996567	0.997	0.995967	0.99595	0.997267	-2.68	-3.43333	-4.95	-3.96667	-3.66667	-5.55	-2.5	-2.75	-1.43333	16.364	16.42	16.335	16.3867	16.3667	16.48	16.3867	16.335	16.4267	0.0178861	0.022018	0.0138932	0.0234117	0.019085	0.0060904	0.0194578	0.0219513	0.0172069	0.00261812	0.00216357	1.667e-05	0.00561708	0.007132	0.000132322	0.00327431	0.00670335
H3	H3	TRUE; Gb3 RT match; TRUE	G76283HO	506.185	[M-H]	0.9983	0.9974	0.9965	0.9971	0.9984	0.9982	0.9979	0.99605	0.997	-5.34	-6.33333	-7.5	-6.36667	-6.2	-7.75	-5.4	-5.5	-4.36667	19.904	19.9267	19.765	19.8967	19.8767	19.99	19.84	19.845	19.9367	0.0628209	0.0341559	0.0375511	0.0195759	0.0345125	0.0292695	0.0536087	0.00877638	0.0251926	0.00542068	0.0262156	0.029358	0.0067339	0.0270347	0.0114705	0.0226365	0.00612743
H2N1_a	H2N1	TRUE; Y2: m/z 343.13; FALSE	n.d.	547.211	[M-H]	0.89504	0.913767	0.92485	0.860367	0.945667	0.98695	0.9108	0.93485	0.939467	-0.52	-0.866667	-2.7	2.86667	-3.43333	-6	0.133333	-3.45	-1.93333	22.998	23.01	22.315	22.5533	23.0133	22.7	22.7667	22.235	23.0167	0.000120389	0.000154682	0.000211897	0.000243798	0.000244238	0.000297831	0.000125735	0.000198711	0.000287763	3.28016e-05	1.77255e-05	0.000128891	4.76654e-05	8.81715e-05	1.73234e-05	2.92419e-05	3.59924e-05
H2N1_b	H2N1	TRUE; Y2: m/z 343.13; FALSE	n.d.	547.211	[M-H]	0.9744	0.9828	0.9886	0.961867	0.986567	0.997	0.987433	0.98785	0.9864	-4.3	-4.23333	-5.85	-1.26667	-5.23333	-6.9	-4.23333	-4.65	-3	24.624	24.5567	24.39	24.57	24.56	24.7	24.52	24.625	24.6133	0.000312519	0.000316112	0.000531296	0.000253049	0.000229922	0.000798066	0.000400065	0.000360496	0.000209899	3.4352e-05	4.82744e-05	0.000241685	2.37654e-05	4.20044e-05	0.000127722	0.000114983	8.7964e-06
H2N1_c	H2N1	TRUE; Y2: m/z 343.13; identification based on previous reports; 0.2A frag not clear (B1,3 or B1,4); TRUE	G18510JA	547.211	[M-H]	0.99036	0.992367	0.99425	0.9859	0.994667	0.99075	0.990567	0.99345	0.994333	-5	-5.43333	-7.25	-4.73333	-5.96667	-7.65	-5.1	-5.55	-3.9	26.252	26.2533	26.065	26.2233	26.2567	26.29	26.1667	26.225	26.3133	0.00222416	0.00220095	0.00526118	0.00239589	0.0023545	0.00716713	0.00374018	0.00243585	0.00282794	0.000860707	0.00021852	0.00287055	0.000337938	0.000924159	0.000442862	0.00122855	0.000183666
H2N1_d	H2N1	FALSE; NA ; FALSE	n.d.	547.211	[M-H]	0.8963								0.9345	-5.1								-3	33.13								33.48	0.000127267	0.000108586	9.49696e-05	0.000238215	8.58782e-05	6.8778e-05	7.21471e-05	4.85523e-05	7.82502e-05	5.9485e-05	5.63613e-05	8.5283e-06	0.000130408	4.4498e-06	3.38676e-05	4.31447e-05	2.16e-05
H2S1_a	H2S1	TRUE; frag same as H2S1_b; too low for NeuS treatment; TRUE	G38576EM	635.227	[M-H]	0.98796	0.983967	0.9879	0.988467	0.989067		0.984433	0.98355	0.976633	-4.34	-5.03333	-5.9	-5.13333	-6.23333		-4.8	-5.3	-3.86667	24.656	24.5567	24.39	24.5167	24.6133		24.4667	24.545	24.6133	0.00197679	0.00262273	0.0012829	0.00435357	0.00199016	8.48392e-05	0.00187588	0.00172494	0.00197098	0.000548489	0.00107177	0.000325003	0.00240954	0.00092843	5.2576e-06	0.000369712	0.000564284
H2S1_b	H2S1	TRUE; GM3; B1: m/z 290.09; Y2: m/z 343.13; TRUE	G54457LW	635.227	[M-H]	0.98758	0.9884	0.98815	0.987133	0.9925	0.9244	0.987667	0.99135	0.991733	-4.4	-4.46667	-6.65	-5.63333	-4.86667	-4.85	-4.36667	-4.1	-2.83333	32.57	32.4767	32.205	32.39	32.4767	32.43	32.4433	32.365	32.48	0.30425	0.345167	0.244549	0.446343	0.342814	0.000674562	0.289397	0.286669	0.380061	0.0140879	0.0417356	0.136145	0.119689	0.0448053	0.000137939	0.0256241	0.00829511
H2G1	H2G1	TRUE; B1: m/z 306.08; Y2: m/z 343.13; no evidence for a2,6; TRUE	G14248CH	651.222	[M-H]	0.98816	0.9838	0.98365	0.9771	0.990033	0.9449	0.98	0.993	0.9822	-3.98	-5.06667	-6.4	-4.96667	-5.93333	-5.3	-4.3	-5.05	-3.43333	31.644	31.5767	31.25	31.43	31.52	31.48	31.4867	31.485	31.6267	0.00234913	0.00281295	0.00351708	0.00234248	0.00329363	0.00124126	0.00211887	0.00193805	0.00192392	0.000302543	0.00095447	0.00128488	0.000800592	0.00140653	3.21239e-05	0.000311831	0.000118813
H3N1_a	H3N1	TRUE; Gb4; Figure S4; TRUE	G35223CU	709.264	[M-H]	0.96846	0.965167	0.9495	0.948033	0.974	0.98525	0.986033	0.96005	0.987	-3.64	-4.16667	-4.35	-2.46667	-3.73333	-6.75	-4.66667	-2.75	-3.7	22.49	22.48	22.315	22.4467	22.43	22.54	22.45	22.475	22.4867	0.00278742	0.00266875	0.00186997	0.00176685	0.00251141	0.00239066	0.00339643	0.000760426	0.00412828	0.000145864	0.00145476	0.00134566	0.000925536	0.00222386	8.81981e-05	0.00117148	0.00026679
H3N1_b	H3N1	TRUE; m/z 263/281; B2: m/z 364.12; C2: m/z 382.14; Y2: m/z 343.13; Y3: m/z; 546.20; Z4: m/z 528.19; TRUE	G75829VK	709.264	[M-H]	0.87094	0.8597	0.88715	0.7789	0.851567	0.97485	0.8811	0.87095	0.830367	-1.16	-1.76667	-3.55	-0.466667	-2.16667	-6.25	-3.26667	-1.5	0.3	29.6	29.4967	29.415	29.4133	29.6067	29.64	29.5167	29.655	29.61	0.000673887	0.00061587	0.000854355	0.000809871	0.000387427	0.00139749	0.00074374	0.00042823	0.000430208	0.000160153	0.000111123	0.000496716	0.000487379	0.000127687	0.00031453	0.000273238	4.74582e-05
H3N1_c	H3N1	TRUE; 0,2A2: m/z 281.08; 0,2A2-H2O: m/z 263.08; Y2: m/z 343.13; B2: m/z 364.12; C2: m/z 382.14; Y3: m/z; 546.20; Z3: m/z 528.19; TRUE	G77495MG	709.264	[M-H]	0.99406	0.993867	0.99275	0.993433	0.994267	0.98955	0.994	0.9932	0.9953	-5.38	-6	-7.35	-6.6	-6.5	-7.7	-5.66667	-5.75	-4.6	34.002	34.02	33.725	33.88	33.97	34.03	33.9833	33.96	34.0733	0.0645282	0.0573489	0.0959344	0.0283051	0.0458101	0.197867	0.075395	0.0598952	0.0429381	0.00429469	0.00952188	0.0518514	0.00496217	0.0106499	0.0260651	0.00308413	0.000910966
H2N1S1_a	H2N1S1	TRUE; GM2 RT match; 0,2A2-H2O: m/z 263.08; Y2: m/z 343.13 / m/z 634.22; Y3: m/z; 546.20; TRUE	G39932JF	838.307	[M-H]	0.9898	0.990567	0.99005	0.990133	0.9871		0.9865	0.99105	0.992067	-6.22	-7.13333	-8.5	-7.33333	-7.4		-6.1	-6.95	-5.5	19.998	20.0333	19.765	19.8967	19.93		19.9467	20.005	20.0433	0.00970696	0.0136821	0.0156631	0.0310568	0.0183511	5.55365e-05	0.0057112	0.0345371	0.0113144	0.00144243	0.00443736	0.00919445	0.0229598	0.015936	1.38376e-05	0.00119916	0.0021274
H2N1S1_b	H2N1S1	TRUE; B1: m/z 290.09, Y3: m/z; 546.20; no effect by NeuS; TRUE	G61698SR	838.307	[M-H]	0.96098	0.9788	0.9361	0.979433	0.913267	0.9687	0.943433	0.91305	0.906367	-4.16	-5.3	-6.35	-5.23333	-5.33333	-7.2	-4.56667	-8.9	-3.1	35.41	35.3467	34.995	35.2067	35.35	35.3	35.21	35.235	35.4033	0.000443089	0.00137828	0.000423993	0.00134652	0.000224499	0.00103233	0.00048856	0.00100818	0.000193354	3.53856e-05	0.000690884	8.51243e-05	0.000581779	5.36493e-05	0.000395558	0.000141538	3.77114e-05
H3N1F1_a	H3N1F1	TRUE; no 205 found; m/z 246.11/325.11; Y2: m/z 343.13; B2: m/z 510.18; Fuc on HexNAc; B2/Z3: m/z 330.12 ;Y3: m/z 692.26; LewisA: m/z 348.13; TRUE	G74609HP	855.322	[M-H]	0.97524	0.981167	0.9807	0.9486	0.991167	0.9929	0.985333	0.9892	0.991967	-5.72	-6.16667	-7.55	-5.53333	-6.76667	-8.05	-6.36667	-6.6	-5.23333	25.84	25.83	25.665	25.7433	25.83	25.89	25.7467	25.745	25.94	0.00247417	0.00348395	0.00373704	0.0015303	0.00848742	0.00387525	0.0100358	0.0116093	0.00486164	0.000380915	0.00151493	0.00270955	0.000634635	0.0103846	0.00199406	0.00615118	0.00169267
H3N1F1_b	H3N1F1	FALSE; NA; FALSE	n.d.	855.322	[M-H]	0.6785			0.8476	0.79515		0.9713	0.9074	0.895	-4.7			-5.6	-4.3		-6.4	-5.2	-2.9	30.13			30.005	29.565		29.915	29.95	30.29	0.000118428	8.23889e-05	0.000105555	0.000168489	5.47079e-05	0.000104993	0.000108932	3.20899e-05	7.74038e-05	8.24175e-05	7.53745e-05	1.97749e-05	0.000160312	3.16715e-05	4.2433e-06	3.20876e-05	1.98297e-05
H3N1F1_c	H3N1F1	TRUE; H-epitope; 1,3A: m/z 205.07; 247.11; B2:m/z 307.10; C2:m/z 325.11; 2,4A3: m/z 367.12; 0,2A3-H2O: m/z 409.15; 0,2A-GlcNAc (type2): m/z 427.15; 0,2A4-H2O: m/z 628.22; TRUE	G67280SN	855.322	[M-H]	0.99204	0.990433	0.99185	0.991367	0.994433	0.9919	0.993833	0.9929	0.993	-5.32	-5.9	-7.7	-6.36667	-6.66667	-8.05	-5.9	-5.8	-4.76667	38.312	38.2733	38.03	38.1833	38.2733	38.335	38.2933	38.265	38.38	0.019906	0.0133583	0.0793591	0.0134645	0.00960788	0.0931952	0.0342225	0.0283139	0.0124622	0.000916573	0.00271254	0.0847068	0.00281777	0.00203657	0.0265966	0.00831995	0.000126681
H4N1_a	H4N1	FALSE; NA; FALSE	n.d.	871.317	[M-H]	0.85566	0.8639	0.85385	0.948533	0.900267	0.88775	0.868233	0.8673	0.9132	-3.9	-4.2	-5.5	-4.46667	-6.6	-5.25	-4.46667	-4.15	-6.3	42.202	42.15	42.095	42.1733	42.3667	42.24	42.1167	42.175	42.3133	0.000273757	0.000252395	0.000205573	0.000184208	0.000228854	0.000258896	0.000208174	0.000188533	0.000267271	2.23388e-05	5.68201e-05	3.78627e-05	2.09561e-05	6.97193e-05	1.65916e-05	2.96775e-05	3.946e-07
H4N1_b	H4N1	FALSE; NA; FALSE	n.d.	871.317	[M-H]	0.94854	0.936033	0.9858	0.912233	0.9618	0.97215	0.981233	0.9866	0.944967	-3.48	-3.66667	-6.45	-4.16667	-5.03333	-7	-4.2	-5	-3.76667	44.98	44.97	44.725	44.7767	44.9733	45.03	44.8867	44.62	44.9167	0.000281559	0.000248272	0.000931156	0.000294207	0.00049536	0.000514003	0.00043475	9.67954e-05	0.000258991	2.8246e-05	4.00821e-05	0.000356962	9.5692e-06	0.000392725	8.13724e-05	0.000167223	4.6346e-05
H3N2_a	H3N2	TRUE; Y2: m/z 343.13; FALSE	n.d.	912.343	[M-H]	0.76888	0.785167	0.82375	0.787367	0.889267	0.7635	0.8381	0.823	0.881367	-3.88	-3.63333	-4.35	-3.93333	-5.83333	-3.1	-5.2	-5.25	-4.53333	37.416	37.4233	36.755	36.8033	37.64	37.46	37.12	36.435	37.6367	0.000101269	0.000138904	0.000136495	0.000113526	0.000106136	0.000120495	0.000111281	0.000100904	0.000120115	3.77878e-05	8.2568e-05	2.56015e-05	3.18657e-05	3.57324e-05	1.637e-06	3.29091e-05	4.8965e-05
H3N2_b	H3N2	TRUE; B2: m/z 364; 0,2A3-H2O: m/z 466.17; B3: m/z 576.20; Y4: m/z 708.26; no evidence for I-branching; FALSE	n.d.	912.343	[M-H]	0.96116	0.979067	0.98225	0.985567	0.983967	0.9884	0.963067	0.98645	0.976167	-5.16	-5.46667	-7.1	-5.7	-6.26667	-7.45	-5.4	-6.1	-4.9	39.234	39.1733	39.065	39.1433	39.1767	39.37	39.14	39.225	39.2833	0.000595661	0.00054985	0.000632795	0.000575416	0.000486508	0.000770928	0.000498231	0.000608962	0.000577655	1.90999e-05	4.1723e-05	0.000200954	0.000102772	9.53467e-05	0.000129734	0.000201925	2.33989e-05
H3N2_c	H3N2	TRUE; 0,2A2: m/z 281.08; 0,2A2-H2O: m/z 263.08; B2: m/z 364; C2: m/z: 382.14; B3: m/z 576.20; 0,2A3-H2O: m/z 466.17; Y4: m/z 708.26; 0.2A GlcNAc (type2) A0.2-GlcNAc-Hex: m/z 484.22; present in lipid database LMSP0505AK01; TRUE	G78986XP	912.343	[M-H]	0.97292	0.937567	0.9749	0.9817	0.970567	0.9776	0.9618	0.97055	0.961667	-4.14	-4.03333	-5.55	-2.8	-4.03333	-6.05	-3.4	-4.05	-3.76667	40.734	40.72	40.42	40.6267	40.67	40.73	40.6833	40.655	40.72	0.00132279	0.000987711	0.00169904	0.00138773	0.00104973	0.00200639	0.00176204	0.00113449	0.00136988	0.000637095	0.000154475	0.000621113	0.000146438	0.000347419	0.000389302	0.000527974	0.000141832
H2S2	H2S2	TRUE; GD3; B2: m/z 581.18; TRUE	G77220UE	926.323	[M-H]	0.98852	0.985633	0.9852	0.990333	0.993767	0.9442	0.992967	0.9913	0.9909	-5.9	-6.5	-7	-6.86667	-7.26667	-3.4	-6.36667	-6.4	-5.26667	27.238	27.1067	26.785	26.9667	27.11	26.77	27.02	27.025	27.22	0.00646586	0.0121718	0.0116882	0.0094151	0.0379493	0.00012139	0.0166089	0.00804478	0.0207282	0.000515915	0.00553381	0.0155854	0.00131592	0.0107464	5.31572e-05	0.0152625	0.00441528
H2G2	H2G2	TRUE; Y2: m/z 343.13; FALSE	n.d.	958.313	[M-H]	0.85434	0.915967	0.91435	0.856933	0.870667	0.94245	0.8605	0.8888	0.8933	-1.38	-2.53333	-3.85	-3	-6.13333	-3.05	-3.63333	-2.55	-3.03333	26.792	26.5733	26.385	26.49	26.5767	26.61	26.3267	26.625	26.6867	0.000343566	0.000333615	0.0004396	0.000440341	0.000378037	0.00015057	0.000264476	0.000176456	0.000237513	3.39e-05	0.000208944	8.95254e-05	9.14976e-05	0.000113564	1.58753e-05	8.00704e-05	4.23168e-05
H3N1S1_a	H3N1S1	TRUE; GM1 RT match; Figure S4; TRUE	G01434UY	1000.36	[M-H]	0.9841	0.976733	0.994	0.962733	0.982033		0.9351	0.99395	0.970267	-5.92	-6.03333	-7.65	-6.33333	-6.43333		-5.3	-7.1	-4.76667	20.762	20.6733	20.565	20.64	20.73		20.64	20.645	20.7333	0.00427529	0.00209224	0.00220094	0.00294369	0.00168743	7.12729e-05	0.00131228	0.0127314	0.00149323	0.000665179	0.00076166	0.000827642	0.00305058	0.00104336	1.03269e-05	0.00120833	0.00466566
H3N1S1_b	H3N1S1	TRUE; 0,2A2-H2O: m/z 263.08; 0,2X5: m/z 778.35 (4.23%); not present: 0,2A3-H2O: m/z 554.18 and 0,2A3:m/z 572.18; TRUE	G48154LM	1000.36	[M-H]	0.96226	0.971267	0.98395	0.9818	0.985667	0.9872	0.9585	0.91625	0.9839	-4.76	-5.73333	-6.75	-6.13333	-6.23333	-7.5	-4.36667	-4.75	-4.93333	35.346	35.2933	35	35.1	35.2967	35.3	35.3167	35.235	35.4033	0.00201121	0.00156435	0.00510049	0.00194434	0.00208781	0.00853644	0.00296085	0.0020697	0.00182735	0.000218333	0.000136167	0.00224637	0.000168798	0.000574264	0.00209198	0.000935644	0.000446247
H3N1S1_c	H3N1S1	FALSE; NA; TRUE	G97819AX	1000.36	[M-H]	0.81532	0.9785	0.95235	0.825233	0.942233	0.952	0.775367	0.77235	0.895633	-5.3	-5.33333	-6.4	-4.86667	-5.7	-6.15	-5.36667	-5.25	-4.76667	39.874	39.8667	39.545	39.8867	39.9233	39.93	39.6733	39.705	39.9233	2.86185e-05	0.000626734	0.0012127	9.48594e-05	0.000807486	0.00127289	1.31583e-05	8.1943e-06	0.000125549	1.53812e-05	0.00053231	0.00147476	6.43319e-05	0.00067458	0.00175903	4.601e-06	3.6503e-06
H3N1S1_d	H3N1S1	TRUE; 0,2A2: m/z 281.08; 0,2A2-H2O: m/z 263.08; Y4: m/z 708.26; 0,2A3:m/z 572.18; TRUE	G59967VI	1000.36	[M-H]	0.96868	0.9677	0.9824	0.9305	0.976033	0.9814	0.967367	0.9822	0.973533	-5.32	-5.26667	-7.05	-5.63333	-5.66667	-7.6	-5.43333	-5.55	-4.76667	41.598	41.5167	41.06	41.48	41.4633	41.525	41.4833	41.455	41.6233	0.000487141	0.000596405	0.000533827	0.000263412	0.000443913	0.00155601	0.000568319	0.000430769	0.0002967	9.39535e-05	0.000162536	0.00011611	0.000115046	0.000168576	6.1164e-05	0.000133842	1.72209e-05
H3N1S1_e	H3N1S1	TRUE; 0,2A2-H2O: m/z 263.08; 0,2A3/Y4: m/z 281.09; Y4: m/z 708.26; 0,2A3-H2O: m/z 554.18; TRUE	G87356FF	1000.36	[M-H]	0.99746	0.997467	0.9978	0.994367	0.997567	0.9944	0.997433	0.9975	0.9976	-5.58	-5.83333	-7.5	-6.36667	-6.43333	-7.35	-5.7	-5.9	-5.03333	43.764	43.6433	43.375	43.6067	43.7533	43.76	43.66	43.605	43.6967	0.0916317	0.0963134	0.12578	0.0391924	0.107952	0.280635	0.10617	0.104795	0.0900447	0.00232284	0.00397578	0.0148134	0.00634883	0.00546175	0.0371365	0.0074696	0.00374388
H3N1F2	H3N1F2	TRUE; H-epitope; 1,3A: m/z 205.07; 247.11; B2:m/z 307.10; C2:m/z 325.11; C3/Z3: m/z 348.13, m/z 510.12, m/z 492.12; C3/Z3-H2O: m/z 330.12; B3: m/z 656.24; not present: m/z 427.15; lewis B; TRUE	G49859TR	1001.38	[M-H]	0.97896	0.948433	0.99075	0.948	0.948867	0.99055	0.988533	0.98845	0.947533	-5.12	-4.53333	-7.8	-3.66667	-7.23333	-8.6	-6.03333	-6.8	-5.16667	32.95	33.06	32.685	32.9767	32.9567	32.99	32.8667	33.005	33.0667	0.00179248	0.000758505	0.00214483	0.000331284	0.00102664	0.00556054	0.0071313	0.00396743	0.00035328	0.000101932	0.000523109	0.000458522	0.000225153	0.00126106	0.00578444	0.003616	0.00209488
H3N1G1	H3N1G1	FALSE; NA; FALSE	n.d.	1016.35	[M-H]	0.93984	0.933233	0.96575	0.922933	0.9612	0.9693	0.9551	0.9539	0.895567	-4.68	-4.6	-6.35	-4.16667	-5.66667	-7.55	-5.03333	-5.2	-4.76667	43.028	42.8967	42.655	42.8667	42.9533	42.88	42.81	42.815	43.06	0.000381529	0.000364397	0.00054685	0.000171246	0.000444622	0.000589841	0.000414585	0.00040201	0.00019959	8.39839e-05	3.76077e-05	0.000245191	6.05456e-05	0.000175763	0.000123906	8.03906e-05	8.10189e-05
H3N2F1_b	H3N2F1	FALSE; NA; TRUE	G61783ZV	1058.4	[M-H]	0.92835	0.8191	0.98485		0.9658	0.9166	0.9582	0.91775	0.8763	-4.45	-3.1	-6.85		-5.1	-6.65	-4.6	-3.25	-3.6	27.58	27.57	26.625		28.07	28.685	27.18	27.735	28.37	0.000183059	0.000118297	0.00153956	0.00016985	0.000136995	0.000105368	0.000385435	8.53142e-05	5.97232e-05	8.31935e-05	1.41047e-05	0.00169522	0.000168244	9.36768e-05	1.54564e-05	0.000435772	2.7708e-06
H4N2_a	H4N2	FALSE; NA; FALSE	n.d.	1074.4	[M-H]	0.9647	0.974767	0.9666	0.9348	0.9274	0.96075	0.956133	0.9641	0.952367	-5.16	-4.7	-5.15	-3.6	-4.9	-6.5	-4.9	-5.5	-4.5	42.234	42.2567	41.855	42.1733	42.2067	42.4	42.17	42.175	42.26	0.000278165	0.000313014	0.000161099	0.000219226	0.000156571	0.000306548	0.000189939	0.000184726	0.000135421	3.7285e-05	9.21356e-05	9.02846e-05	2.96921e-05	3.83199e-05	7.0194e-06	4.43644e-05	7.1672e-06
H4N2_b	H4N2	TRUE; Figure S4; TRUE	G09658RZ	1074.4	[M-H]	0.99658	0.997933	0.9946	0.993733	0.997433	0.99815	0.996533	0.9987	0.9962	-5.28	-5.86667	-7.4	-6.66667	-6.56667	-8.45	-5.76667	-6.3	-4.9	45.362	45.34	45.045	45.2033	45.3967	45.35	45.3067	45.205	45.3967	0.0445995	0.0481363	0.0234366	0.0223814	0.0312891	0.0407962	0.0307397	0.0331597	0.0286506	0.00249606	0.00495341	0.00254962	0.0119965	0.0103749	0.000506495	0.00205991	0.00276197
H2N1S2_a	H2N1S2	FALSE; NA; FALSE	n.d.	1129.4	[M-H]	0.90028	0.9547	0.9764	0.8935	0.9545	0.9064	0.95305	0.98885	0.930733	-2.54	-3.75	-5.8	-5.1	-5.76667	-0.8	-4.2	-5.95	-3.8	19.968	19.935	19.47	19.79	19.8233	19.43	19.705	19.845	19.9367	0.00011642	0.000132504	0.000239088	0.000272303	0.000500127	5.0668e-05	0.000171746	0.00023082	0.000131774	3.16958e-05	8.85119e-05	0.000273386	0.000134298	0.00031744	2.67133e-05	9.53485e-05	3.48766e-05
H2N1S2_b	H2N1S2	FALSE; NA; FALSE	n.d.	1129.4	[M-H]	0.9891			0.91445	0.85925				0.9776	-3.5			-2	-4.4				-2.5	40.31			40.43	40.175				40.81	0.000121155	6.76165e-05	8.07001e-05	0.000118542	5.83191e-05	6.10828e-05	0.000154845	6.77564e-05	0.000100955	6.87585e-05	2.1477e-05	1.49062e-05	7.59718e-05	2.59516e-05	1.76929e-05	9.53273e-05	4.94205e-05
H3N2S1	H3N2S1	FALSE; NA; FALSE	n.d.	1203.44	[M-H]	0.9381	0.7815	0.87765	0.904	0.918	0.91205	0.880833	0.9203		-2.38	0.7	-0.8	-1	-5.4	-4.3	-1.83333	-4.1		33.142	33.15	32.765	32.54	33.01	33.07	33.0267	33.005		0.000241331	7.52189e-05	0.000170005	0.000148709	0.000134763	0.000250838	0.000232992	0.00022451	7.74062e-05	6.92867e-05	6.84342e-05	2.00903e-05	3.99211e-05	8.66306e-05	4.86751e-05	0.000175344	0.000133035
H4N2F1_a	H4N2F1	TRUE; 0,2A2: m/z 281.08; 0,2A2-H2O: m/z 263.08; Y3:m/z 692.26; B3: m/z 526.18; Y4: m/z 854.31; B4: m/z 875.35; lewis A; m/z 330.12 and 348.13; TRUE	G21288QZ	1220.45	[M-H]	0.98856	0.978867	0.9493	0.8439	0.986267	0.97615	0.9838	0.9874	0.954	-4.94	-4.4	-4.85	-0.8	-6.66667	-8.1	-5.26667	-6.2	-4.46667	32.252	32.21	32.045	32.1233	32.21	32.35	32.2333	32.285	32.32	0.00310697	0.00153527	0.000735477	0.000550768	0.000953134	0.00264391	0.00308343	0.00349527	0.000777828	0.000218424	0.000809552	0.000344529	0.000296356	0.000459931	0.00233689	0.000766489	0.00166692
H4N2F1_b	H4N2F1	TRUE; 0,2A2: m/z 281.08; 0,2A2-H2O: m/z 263.08; Y3: m/z 546.20; Y4: m/z 708.26; B4: m/z 875.35; all Gal linkages not clear, no H-epitope; lewisa/x no m/z 792.28; TRUE	G04889DO	1220.45	[M-H];[M-2H]	0.97796	0.984567	0.9908	0.977	0.981367	0.964	0.983833	0.9869	0.993333	-4.74	-4.63333	-6.35	-4.9	-5.96667	-7	-5.26667	-5.7	-4.53333	37.512	37.53	37.31	37.4367	37.48	37.54	37.4933	37.465	37.5833	0.0008736	0.00109391	0.000905388	0.000945867	0.00219571	0.00044448	0.00287572	0.00354188	0.00297504	0.000113744	0.000475316	0.000666382	0.000498563	0.0027093	8.48634e-05	0.00202848	0.000886615
H4N2F1_c	H4N2F1	TRUE; 247.11; B2:m/z 307.10; C2:m/z 325.11; 0,2A3: m/z 427.15; 0,2A3-H2O:m/z 409.15; Y4: m/z 708.26; Z5: m/z 893.33; B5:m/z 875.32; not present: m/z 792.22; TRUE	G52900DK	1220.45	[M-H];[M-2H]	0.93834	0.9362	0.9753	0.9397	0.961233	0.971	0.9687	0.99535	0.964833	-6.06	-8.73333	-8.6	-4.96667	-9.8	-13.3	-7.66667	-8.2	-8.23333	44.212	44.1767	44.17	44.1367	44.2833	44.32	44.3	44.485	44.1733	0.000416448	0.000483273	0.00123408	0.000654056	0.000244049	0.000304293	0.000715819	0.000828347	0.000260305	9.09809e-05	0.000162897	0.00116386	2.73056e-05	8.34195e-05	0.000108318	0.000165222	0.000289147
H4N2F1_d	H4N2F1	TRUE; H-epitope; 1,3A: m/z 205.07; 247.11; B2:m/z 307.10; C2:m/z 325.11; 0,2A3: m/z 427.15; 0,2A3-H2O:m/z 409.15; 0,2A5-H2O:m/z 774.28 ; B3:m/z 510.18; Y4: m/z 708.26; Z5: m/z 893.33; B5:m/z 875.32; 0,2A5GlcNac: m/z 792.28; TRUE	G68502TK	1220.45	[M-H];[M-2H]	0.99308	0.993333	0.9927	0.991867	0.993	0.99495	0.9951	0.9961	0.9941	-5.38	-6	-7.45	-6.9	-6.76667	-8.6	-6.13333	-6.35	-5.16667	46.092	46.0867	45.845	45.95	46.1967	46.15	46.1067	46.085	46.1433	0.040939	0.0363762	0.0463453	0.0424008	0.0240577	0.0479994	0.0485852	0.0521513	0.0412418	0.00231445	0.00305762	0.0329887	0.0213618	0.00551226	0.00656729	0.0114595	0.00661993
H3N1S2_a	H3N1S2	TRUE; C2: m/z 470.15; Y2: m/z 634; TRUE	G68511OZ	1291.45	[M-H];[M-2H]	0.98316	0.977233	0.93745	0.944733	0.980867	0.91545	0.946133	0.9512	0.971867	-0.06	0.233333	3.7	2.56667	-2.16667	6.75	4.3	2.4	1.86667	22.904	22.8	22.475	22.66	22.7467	22.7	22.6633	22.715	22.86	0.00305946	0.00217856	0.00111697	0.00314344	0.00225087	0.000306744	0.00125354	0.000866681	0.00171466	0.00029158	0.000969089	0.000425291	0.00151491	0.000648663	0.000114106	0.000722502	8.5661e-05
H3N1S2_b	H3N1S2	TRUE; B2: m/z 581.18; TRUE	G30476NH	1291.45	[M-H];[M-2H]	0.8712	0.95955	0.9513	0.75735	0.948867	0.98425	0.946333	0.9573	0.7976	-1.46	-0.6	-2.5	-1	-5.46667	-5.9	-2.63333	-3	-7.5	40.158	40.115	39.57	40.45	39.87	39.93	39.8333	39.36	40.6133	0.00018189	0.000187276	0.000417979	0.000388962	0.000748077	0.00153216	0.000508631	0.000126486	0.000283418	5.49049e-05	2.60843e-05	0.000284524	0.000503938	0.000334386	0.0001454	0.000447043	2.57281e-05
H3N1S2_c	H3N1S2	FALSE; NA; FALSE	n.d.	1291.45	[M-H];[M-2H]	0.66805	0.965267	0.9776	0.81605	0.9104	0.97265	0.8416	0.7063	0.625967	-1.6	-3.2	-4.7	1	-4.63333	-4.05	0.6	-1.55	-12.2	41.76	41.8333	41.64	41.565	41.8367	41.525	42.59	42.655	41.1433	0.000310227	0.000545673	0.000904946	0.000280338	0.000644279	0.000872412	0.000175619	0.000111219	0.000286489	5.76017e-05	0.000419702	0.00110854	0.000133704	0.000384976	0.000855304	3.28058e-05	5.8988e-05
H4N2S1_a	H4N2S1	TRUE; 0,2A3: m/z 572.18; 0,2A5: m/z 937.32; TRUE	G37278AZ	1365.49	[M-H];[M-2H]	0.99436	0.990633	0.9944	0.985733	0.996533	0.9927	0.987533	0.9902	0.994867	-2.84	-3.4	-4.85	-3.7	-4.1	-6.1	-3.16667	-3.7	-2.46667	44.308	44.23	43.93	44.0833	44.23	44.24	44.1933	44.165	44.2267	0.00324759	0.00311622	0.0018538	0.00499291	0.00311224	0.00227759	0.00286096	0.00215744	0.0041914	0.000127353	0.000290945	5.79665e-05	0.0019949	0.00071706	0.00106232	0.000430835	0.000208188
H4N2S1_b	H4N2S1	TRUE; 0,2A2: m/z 281.08; 0,2A2-H2O: m/z 263.08; 2,4A5/Y6:m/z 586.20; 0,2A5:m/z 937.32; ;0,2A3: m/z 572.18; 0,2A3-H20: m/z 554.18; TRUE	G10275DK	1365.49	[M-H];[M-2H]	0.98844	0.988467	0.98605	0.9866	0.988633	0.9887	0.987333	0.9888	0.989367	-5.22	-6.1	-7.2	-6.16667	-6.16667	-7.4	-5.6	-5.7	-4.9	53.558	53.3733	53.1	53.28	53.43	53.33	53.4433	53.415	53.4767	0.0646487	0.0721234	0.0414049	0.0224365	0.0801254	0.0678476	0.0379993	0.0603495	0.0549242	0.00199222	0.0079172	0.01669	0.00677343	0.0125534	0.0211575	0.00346103	0.00297653
H4N2F2_a	H4N2F2	FALSE; NA; FALSE	n.d.	1366.51	[M-H]	0.91022	0.9309	0.97215	0.91275	0.943433		0.950133	0.9747	0.9325	-11.34	-13.2	-15.85	-5.1	-16.1667		-14.7333	-20.7	-14.4333	33.778	33.7	33.405	33.755	33.7033		33.6667	33.645	33.7	0.000272887	0.000249798	0.00020049	0.000194638	0.000338526	6.34975e-05	0.000286228	0.000381775	0.000392441	9.01155e-05	0.000127236	8.89399e-05	3.08154e-05	9.42224e-05	1.67153e-05	9.73024e-05	0.000117938
H4N2F2_b	H4N2F2	TRUE; Figure S4; TRUE	G91441JF	1366.51	[M-H];[M-2H]	0.99174	0.9885	0.9951	0.987	0.990667	0.9905	0.988	0.98895	0.989	-4.94	-4.83333	-6.75	-3.83333	-5.9	-7.6	-5.93333	-5.9	-4.73333	37.736	37.69	37.47	37.65	37.6933	37.78	37.6533	37.705	37.7933	0.00492047	0.00219118	0.00285133	0.00117256	0.00289344	0.00273368	0.0122128	0.0101318	0.00273074	0.000230911	0.00123292	0.000947072	0.000469662	0.00304635	0.00224635	0.00554304	0.00461536
H4N2G1	H4N2G1	FALSE; NA; FALSE	n.d.	1381.49	[M-H]	0.93016	0.954667	0.98025	0.9211	0.9771	0.9524	0.9375	0.9651	0.923833	-2.52	-1.7	-3.55	-3.6	-3.46667	-3	-3.16667	-3.85	-2.86667	52.854	52.68	52.305	52.895	52.63	52.69	52.5933	52.625	52.8367	0.000202012	0.000172326	0.000159843	0.000207481	0.000190573	0.000137998	0.000132815	0.000150461	0.00010403	5.7072e-05	2.38328e-05	4.45357e-05	0.000278941	4.79812e-05	2.91696e-05	6.79403e-05	1.54326e-05
H4N3F1_a	H4N3F1	FALSE; NA; TRUE	G39156HC	1423.53	[M-H];[M-2H]			0.9619	0.83815	0.7757	0.82695	0.880333	0.8889	0.77175			-4.35	-1.7	-1.05	-1.85	-1.76667	-0.85	-0.55			35.475	36.38	35.945	35.94	35.9	35.555	36.11	0.000264287	0.000224181	0.0014821	8.94399e-05	8.65782e-05	6.75006e-05	0.000599288	2.95091e-05	0.000119496	6.85534e-05	6.63257e-05	0.00126982	8.22803e-05	5.76585e-05	3.94563e-05	0.000823701	8.7846e-06
H4N3F1_b	H4N3F1	TRUE; H-epitope; 1,3A: m/z 205.07; 247.11; B2:m/z 307.10; C2:m/z 325.11; Y6 (z = -2): m/z 609.22; 0,2A3-H2O: m/z 409.15; 0,2A3: m/z 427.15; 0,2A3-H2O: m/z 612.23; 0,2A3:m/z 630.23; not present: 0,2A5-H2O: m/z 977.36; 0,2A5: m/z 995.36; TRUE	G38001TS	1423.53	[M-H];[M-2H]	0.880833	0.942433	0.9851	0.963467	0.9498	0.9825	0.939933	0.97805	0.989167	-0.966667	-2.8	-4.55	-3.16667	-3.66667	-5.35	-3.2	-3.6	-2.43333	37.64	37.7433	37.39	37.65	37.7467	37.7	37.6	37.705	37.7933	0.000310106	0.000586693	0.000706813	0.00117864	0.000628091	0.000887382	0.000785447	0.000857286	0.00219782	0.000116932	0.000417305	0.000184029	0.000328989	0.000297061	0.000210651	0.000359874	0.000435501
H5N3_a	H5N3	TRUE; 0,2A2: m/z 281.08; 0,2A2-H2O: m/z 263.08; (Z5/Y5): m/z 1096.41; Z5/Z5: m/z 1078.39; B3/Z4: m/z 508.17; D ion: m/z 526.18; D ion-18: m/z 508.17; TRUE	G65127GA	1439.53	[M-H];[M-2H]	0.9653	0.991967	0.9935	0.936067	0.987567	0.99105	0.977533	0.99515	0.976867	-2.76	-3.5	-4.95	-2.83333	-3.56667	-5.75	-2.53333	-3.8	-2	47.978	47.95	47.76	47.9667	48.0033	48.06	47.97	47.915	48	0.00107218	0.00141457	0.00226043	0.00061753	0.00126491	0.00223711	0.00106205	0.00232179	0.000601662	0.000104341	0.000144027	0.000350308	0.000167228	0.000477025	0.00103515	0.000546692	0.000466116
H5N3_b	H5N3	TRUE; 0,2A2: m/z 281.08; 0,2A2-H2O: m/z 263.08; 0,2A4: m/z 646.22; 0,2A4 - H2O: m/z 628.22; 0,2A5: m/z 849.22; 0,2A4 - H2O: m/z 831.22; TRUE	G17391AA	1439.53	[M-H];[M-2H]	0.99574	0.997267	0.9948	0.994633	0.996	0.99535	0.996367	0.99645	0.996567	-3.06	-4.13333	-5.1	-4.33333	-4.13333	-5.35	-3.2	-3.4	-2.66667	53.654	53.64	53.34	53.5467	53.6433	53.65	53.6033	53.575	53.6867	0.00676761	0.0102599	0.00533653	0.0135028	0.00636817	0.00830512	0.00605942	0.00635578	0.0115346	0.000581615	0.0014957	0.00137179	0.00383583	0.000749917	0.00351334	0.000796099	0.00136898
H4N2F1S1_a	H4N2F1S1	TRUE; 0,2A2: m/z 281.08; 0,2A2-H2O: m/z 263.08; C4: m/z 835.28; B5: m/z 1166.41; 0,2A3-H2O: m/z 554.18; C5/Z3-18: m/z 1002.35; C5/Z3: m/z 1020.35; TRUE	G56660TI	1511.55	[M-H];[M-2H]	0.99646	0.993833	0.98625	0.980367	0.997133	0.99765	0.9958	0.99915	0.993533	-3.52	-3.7	-5.15	-3.53333	-4.7	-5.85	-3.83333	-3.85	-2.46667	39.934	39.8133	39.545	39.8333	39.8167	39.93	39.78	39.785	39.9233	0.0150111	0.00709632	0.00772533	0.00189378	0.0146346	0.00872948	0.014523	0.0192647	0.00804241	0.00081619	0.00264625	0.00852285	0.000838795	0.0132413	0.00429871	0.00492074	0.00610408
H4N2F1S1_b	H4N2F1S1	FALSE; NA; FALSE	n.d.	1511.55	[M-2H]	0.9597	0.955	0.89445	0.9206	0.931633	0.9436	0.9475	0.95755	0.950267	-3.08	-3.13333	-4.4	-0.8	-4.7	-6.4	-3.53333	-4.25	-2.8	43.7	43.6433	43.615	43.39	43.5933	43.2	43.6067	43.53	43.59	0.000276976	0.00012925	7.36913e-05	0.000177811	0.000137703	9.59605e-05	0.000176191	0.000200148	0.000115856	3.04938e-05	4.78875e-05	9.40433e-05	0.00010087	9.63988e-05	4.90174e-05	7.9753e-05	6.83525e-05
H4N2F1S1_c	H4N2F1S1	FALSE; NA; FALSE	n.d.	1511.55	[M-H];[M-2H]	0.97108	0.976167	0.98235	0.9635	0.967467	0.9796	0.974167	0.9884	0.976633	-2.46	-2.56667	-4	-2.03333	-3.33333	-5.65	-3	-3.9	-2.16667	45.236	45.13	44.805	45.0433	44.8133	45.19	45.1	45.125	45.2367	0.000453183	0.000356875	0.000431548	0.000450253	0.000349691	0.000517954	0.000502846	0.000534143	0.000360397	0.000116177	0.000105896	0.000177258	0.00012261	0.000132269	0.000164483	0.000111548	8.12508e-05
H5N3F1_a	H5N3F1	TRUE; 0,2A2: m/z 281.08; 0,2A2-H2O: m/z 263.0; Y4: m/z 708.26; Y5: m/z 911.34; Y6: m/z 1219.45; 0,2A3:m/z 427.15; 0,2A3-H2O: m/z 409.15; 0,2A4-H2O: m/z 628.22; 0,2A4: m/z 646.22; 0,2A5GlcNac-H2O: m/z 774.28; TRUE	G68026UI	1585.59	[M-2H]	0.96782	0.985767	0.98455	0.9806	0.9929	0.9933	0.9816	0.99405	0.9907	-3.32	-3.46667	-4.7	-3.3	-3.86667	-5.85	-3.46667	-3.8	-2.43333	39.298	39.28	38.985	39.3033	39.2833	39.45	39.1933	39.225	39.39	0.000574207	0.000911829	0.000981746	0.00108368	0.000495206	0.00123802	0.000776817	0.00101143	0.00129768	5.29528e-05	0.00012819	0.000702014	0.000321918	0.000131204	0.000144841	0.000107824	0.000436875
H5N3F1_b	H5N3F1	TRUE; 0,2A2: m/z 281.08; 0,2A2-H2O: m/z 263.0; Y4: m/z 708.26; Y6: m/z 1219.45; 0,2A4-H2O: m/z 628.22; 0,2A4: m/z 646.22; 0,2A6GlcNac-H2O: m/z 1139.28; TRUE	G61961BB	1585.59	[M-H];[M-2H]	0.96762	0.958933	0.9379	0.954	0.975633	0.96355	0.979433	0.98825	0.967267	-3.6	-3.33333	-4.45	-3.6	-4.16667	-5.9	-3.56667	-4	-2.83333	40.83	40.7733	40.5	40.7867	40.7767	40.81	40.79	40.815	40.8767	0.00224074	0.00166466	0.000979694	0.00107648	0.00118868	0.00186502	0.00232227	0.00268934	0.00153408	0.000117971	0.00049344	0.000273779	0.000352081	0.000623249	0.000690912	0.000648812	0.00035259
H5N3F1_c	H5N3F1	TRUE; Figure S4: m/z 1139.41; TRUE	G08564RB	1585.59	[M-H];[M-2H]	0.97862	0.9729	0.97505	0.975867	0.986033	0.9443	0.9676	0.9949	0.994933	-2.48	-2.36667	-4.5	-3.06667	-3.26667	-5	-3.3	-4.55	-2.6	46.06	46.0867	45.765	46	46.1433	45.99	46.0533	46.005	46.09	0.000654135	0.000692064	0.000563343	0.00109077	0.00145423	0.000167642	0.00175864	0.00183623	0.00249744	2.06821e-05	0.000394428	0.000533422	0.000358702	0.00151989	0.000103535	0.00164989	0.000996067
H5N3F1_d	H5N3F1	FALSE; NA; TRUE	G15471NJ	1585.59	[M-H];[M-2H]	0.92628	0.955033	0.987	0.94345	0.9706	0.9753	0.956467	0.9845	0.93	-2.76	-2.43333	-4.8	-2.5	-3.8	-4.9	-2.46667	-3.8	-1.7	48.49	48.48	48.235	48.505	48.4267	48.46	48.4433	48.475	48.3733	0.000336953	0.000259452	0.00104729	0.000401944	0.000275615	0.000557468	0.000363909	0.000567525	0.000242539	7.93061e-05	2.75158e-05	0.000752131	0.000299199	3.20382e-05	0.000346351	0.000101821	0.000190879
H5N3F1_e	H5N3F1	TRUE; H-epitope; 1,3A: m/z 205.07; 247.11; B2:m/z 307.10; C2:m/z 325.11; 0,2A2: m/z 281.08; 0,2A2-H2O: m/z 263.0; Y4: m/z 708.26; D-ion: m/z 672.22; D-ion-H2O: m/z 654.22; I-branching; FALSE	n.d.	1585.59	[M-2H]	0.8877	0.895033	0.96325	0.864233	0.941333	0.949	0.898467	0.9727	0.9121	-1.86	-0.466667	-3.9	-2.66667	-1.33333	-3	-1.73333	-2.75	-1.13333	50.944	51.1367	51.265	50.8367	51.6167	50.54	51.2133	51.425	51.6167	0.000136836	8.64102e-05	0.000418489	0.000178488	7.45191e-05	7.4558e-05	0.000183539	0.000119073	0.000106578	7.90214e-05	6.79657e-05	0.000431975	5.29667e-05	3.40906e-05	4.25735e-05	4.21554e-05	0.000113135
H5N3F1_f	H5N3F1	TRUE; 0,2A2: m/z 281.08; 0,2A2-H2O: m/z 263.0; Y4: m/z 708.26; H-epitope 205; D-ion (Fuc on 6-arm): m/z 672.24; D-ion-H2O: m/z 654.23; 0,2A3:m/z 427.15; 0,2A3-H2O: m/z 409.15; 0,2A6:m/z 1157.41; 0,2A6-H2O: m/z 1139.41; TRUE	G53544LM	1585.59	[M-H];[M-2H]	0.99812	0.997367	0.99775	0.995767	0.9982	0.9975	0.998533	0.99805	0.999033	-3.3	-4.2	-5.45	-4.7	-4.3	-5.6	-3.5	-3.75	-2.83333	53.782	53.7467	53.5	53.7067	53.6933	53.73	53.71	53.655	53.74	0.0175955	0.0160712	0.0230263	0.0257993	0.0106204	0.0187773	0.0211455	0.0231631	0.0215552	0.00128887	0.0010821	0.0182586	0.0124556	0.00354295	0.00230426	0.00513125	0.0012498
H4N2F2S1_a	H4N2F2S1	TRUE; Y2: m/z 634.22; B2: m/z 656.24; Y3-H2O: m/z 819.29; Y4-H2O: m/z 981.34; TRUE	G76706JI	1657.61	[M-H];[M-2H]	0.9671	0.9528	0.9205		0.980867	0.9476	0.9397	0.9607	0.9283	-4.7	-4.45	-7.1		-6.96667	-7.6	-5.53333	-5.9	-5.3	32.854	32.92	32.55		32.7967	32.51	32.7067	32.765	32.84	0.00055852	0.000282259	0.000675173	0.000322883	0.0015304	0.00048338	0.00148092	0.00118864	0.000257124	8.17184e-05	0.000195649	0.000546582	7.52586e-05	0.00220764	0.000417722	0.00083497	0.000844117
H5N3S1_a	H5N3S1	TRUE; 0,2A2: m/z 281.08; B7: m/z 1485.48/692.24; TRUE	G02227CE	1730.62	[M-H];[M-2H]	0.99426	0.991433	0.98965	0.989467	0.9926	0.9792	0.987267	0.9795	0.996733	-2.54	-3.43333	-4.4	-3.93333	-3.96667	-4.3	-3.1	-2	-2.76667	51.328	51.2433	50.95	51.1567	51.1933	51.17	51.2133	51.185	51.2967	0.00189941	0.00181505	0.00137392	0.00320216	0.00193113	0.00146369	0.00163627	0.00134965	0.00241363	9.47077e-05	8.78454e-05	7.39294e-05	0.00125537	0.000397553	0.000630044	0.000347827	0.000100192
H5N3S1_b	H5N3S1	TRUE; 0,2A2-H2O: m/z 263.08; C5: m/z 1403.50, C4: m/z 1200.4159, no m/z 708: I-branch?; M-162(z = -2): m/z 783.26; TRUE	G60497CS	1730.62	[M-2H]	0.98074	0.985967	0.99285	0.941467	0.983633	0.99465	0.9658	0.9952	0.9689	-3.42	-4.96667	-5.65	-6.2	-3.83333	-5.9	-4.83333	-4.4	-5.8	53.814	53.6933	53.42	53.6533	53.7467	53.57	53.71	53.655	53.7933	0.000607156	0.000643095	0.00186326	0.000214528	0.00161362	0.000795405	0.000471108	0.00101066	0.000322425	7.07383e-05	0.000246	0.000944814	0.000104784	0.000291884	5.0056e-06	0.000285231	7.55155e-05
H5N3S1_c	H5N3S1	TRUE; 0,2A2: m/z 281.08; 0,2A2-H2O: m/z 263.08; C5: m/z 1403.50; C4: m/z 1200.4159; Y4: m/z 708.26; B7: m/z 1485.48/692.24; 0,2A3-H2O:m/z 554.18; 0,2A5-H2O: m/z 628.22; 0,2A5: m/z 646.22; TRUE	G40542UU	1730.62	[M-H];[M-2H]	0.99756	0.997933	0.99755	0.9939	0.9985	0.99575	0.994	0.9966	0.9969	-3.36	-4	-5.4	-4.73333	-4.6	-5.35	-3.13333	-3.6	-3.03333	58.946	58.7933	58.605	58.8167	58.85	58.83	58.8667	58.765	58.9	0.0239079	0.0249062	0.0121163	0.0138203	0.0273685	0.0167451	0.0114135	0.0175624	0.0162479	0.00188265	0.00220397	0.00490207	0.00393713	0.00607023	0.00635735	0.000774198	0.0025239
H5N3F2_a	H5N3F2	FALSE; NA; FALSE	n.d.	1731.64	[M-2H]	0.852075	0.8579	0.8599		0.8731	0.9292	0.8918	0.88875	0.8784	-2.9	-2.55	-4.3		-0.9	-3.8	-5	-4	-2.8	31.5375	31.65	31.27		31.665	31.4	31.54	31.565	31.56	0.000283386	0.000209705	0.000189955	0.000247448	0.000149371	0.00010666	0.000337687	0.000230529	0.000153092	0.000142141	0.000189528	4.49098e-05	0.000146511	7.90494e-05	1.92004e-05	3.3767e-05	3.71698e-05
H5N3F2_b	H5N3F2	FALSE; NA; FALSE	n.d.	1731.64	[M-2H]	0.85128	0.917967	0.8889	0.9388	0.8849	0.6812	0.950233	0.968	0.938567	-0.8	-1.26667	-0.75	-2.7	-1.63333	-0.2	-2.96667	-3.6	-2	35.314	35.2933	35.08	35.425	35.2967	35.06	35.3167	35.395	35.35	0.000192446	0.000149697	0.000146761	0.000234077	0.000524728	3.74935e-05	0.000616965	0.000521786	0.000348483	6.20027e-05	6.12436e-05	6.07178e-05	0.000175485	0.000693828	1.59239e-05	0.000432827	0.000212926
H5N3F2_c	H5N3F2	FALSE; NA; FALSE	n.d.	1731.64	[M-2H]	0.92552	0.9519	0.9341	0.9095	0.922667	0.8878	0.955067	0.97235	0.9826	-1.68	-2.63333	-3.9	-3.9	-3.3	-4	-4.3	-4.75	-3.36667	37.128	36.9967	36.755	37.1	37.1067	37.14	37.0167	37.15	37.21	0.00023631	0.000261629	0.000238857	0.000252411	0.000683312	0.000106432	0.000635361	0.000726221	0.000395765	3.02242e-05	0.000119078	7.8037e-05	8.67601e-05	0.000873609	1.49471e-05	0.000515316	0.000363198
H5N3F2_d	H5N3F2	TRUE; H-epitope; 1,3A: m/z 205.07; 247.11; B2:m/z 307.10; C2:m/z 325.11; ; B2: m/z 510.18; Y6: m/z 1219.45 (position Fuc); m/z 708; 0,2A3: m/z 427.15; 0,2A3-H2O: m/z 409.15; 0,2A5: m/z 938.34;0,2A5-H2O:m/z 920.34; 0,2A5 -H2O: m/z 774.28; 0,2A5:m/z 792.28; 0,2A7-H2O:m/z 1285.47; TRUE	G19131NI	1731.64	[M-2H]	0.9888	0.981867	0.98695	0.977833	0.9897	0.99455	0.995767	0.99495	0.996133	-3.12	-3.43333	-5.3	-3.4	-3.86667	-5.65	-3.86667	-3.9	-2.9	42.298	42.15	41.855	42.12	42.26	42.24	42.2233	42.175	42.26	0.00166791	0.00123297	0.00294226	0.00166401	0.000864125	0.00210091	0.00306484	0.00329527	0.00203173	8.8911e-05	0.000284015	0.00286137	0.00079684	0.000234302	0.00107195	0.000628635	0.000291271
H5N3F2_e	H5N3F2	TRUE; H-epitope; 1,3A: m/z 205.07; 247.11; B2:m/z 307.10; C2:m/z 325.11; 0,2A2: m/z 281.08; 0,2A2-H2O: m/z 263.0; B2: m/z 510.18; m/z 656.24 (lewisY/B); m/z 348.13 (lewisB); m/z 708; 0,2A3-H2O: m/z 409.15; 0,2A5: m/z 938.34; 0,2A5-H2O: m/z 920.34; 0,2A7: m/z 1303.47; 0,2A7-H2O: m/z 1285.47; TRUE	G92247LV	1731.64	[M-2H]	0.99408	0.996433	0.9899	0.986667	0.985467	0.98935	0.9963	0.9938	0.992167	-2.94	-3.73333	-5.7	-4	-4.4	-6.3	-3.9	-4.45	-3.03333	44.916	44.8633	44.57	44.8833	44.92	44.95	44.8867	44.805	44.9167	0.00337211	0.00162827	0.00196397	0.00189537	0.00162723	0.00135971	0.00646718	0.00486672	0.00362237	0.000266816	0.000803635	0.000468173	0.000871802	0.00109767	0.000616161	0.00224499	0.00132179
H5N3F2_f	H5N3F2	TRUE; H-epitope; 1,3A: m/z 205.07; 247.11; B2:m/z 307.10; C2:m/z 325.11; B2: m/z 510.18; I-branch: YZ: m/z 1096.41 / ZZ m/z 1078.39 (I-branch); 654.21 / 672.22 (location Fuc): D-ion(-H2O); 0,2A3: m/z 427.15; 0,2A3-H2O: m/z 409.15; 0,2A7-H2O: m/z 1285.47; TRUE	G06032XU	1731.64	[M-2H]	0.98214	0.974967	0.9833	0.9703	0.9734	0.99135	0.9919	0.99195	0.968667	-3.86	-5.4	-6.3	-4.1	-6	-6.2	-3.96667	-4.1	-4.13333	54.868	54.86	54.695	54.88	54.7533	55	54.8767	54.775	54.9633	0.000747164	0.000585282	0.00698892	0.000827374	0.00064398	0.00214546	0.00131578	0.00333783	0.0005017	0.000112205	2.86688e-05	0.00742973	0.000331127	0.000427488	0.00186555	0.000867156	0.00108965
H5N3F1S1_a	H5N3F1S1	TRUE; 0,2A2: m/z 281.08; 0,2A2-H2O: m/z 263.0; lewisX: m/z 364.12; 304.10; B2: m/z 510.18; C4: m/z 835.28; B5: m/z 1166.41; C5: m/z 1184.41; 0,2A3-H2O:m/z 554.18; 0,2A7: m/z 1448.51; TRUE	G50821EF	1876.68	[M-2H]	0.99726	0.995667	0.9922	0.9908	0.996533	0.99705	0.991033	0.99455	0.993	-3.5	-3.86667	-5.45	-4.43333	-4.76667	-6.7	-4.16667	-4.75	-3.3	45.426	45.2367	45.045	45.2033	45.3433	45.35	45.31	45.205	45.3433	0.00656086	0.00330037	0.00302948	0.00143921	0.00507408	0.00304571	0.00455222	0.00602125	0.00305553	0.000387256	0.000857192	0.00247613	0.000366006	0.00277812	0.000485705	0.00126097	0.000963369
H5N3F1S1_b	H5N3F1S1	FALSE; NA; FALSE	n.d.	1876.68	[M-2H]	0.96368	0.9526	0.9769	0.8919	0.970767	0.93775	0.919733	0.92405	0.961367	-3.22	-3.93333	-3.2	-5.53333	-4.03333	-4.75	-1.36667	-2.8	-3.3	48.042	47.8967	47.7	47.8067	47.8967	47.985	48.0767	47.995	48.0533	0.000504194	0.00019722	0.000171261	0.00012819	0.00031972	0.000230116	0.000292407	0.000400768	0.000175108	7.97873e-05	7.10114e-05	0.000201709	6.13502e-05	0.000141642	0.000104522	6.89017e-05	1.70632e-05
H5N3F1S1_c	H5N3F1S1	FALSE; NA; FALSE	n.d.	1876.68	[M-2H]	0.97622	0.949167	0.8504	0.9347	0.959867	0.8713	0.9358	0.88075	0.9387	-2.2	-2.06667	-1.3	-1.9	-3.43333	-3.15	0.4	-1.45	-2.53333	49.6	49.4367	48.5	49.13	49.44	48.94	49.31	48.875	49.44	0.000266744	0.000125352	0.000160926	0.000206654	0.000203407	0.000155091	7.47437e-05	0.000368296	0.000129773	6.98414e-05	8.13786e-05	7.2443e-06	0.000212076	0.000171813	8.05924e-05	7.24398e-05	0.000152862
H5N3F1S1_d	H5N3F1S1	TRUE; H-epitope; 1,3A: m/z 205.07; 247.11; C2:m/z 325.11; Z: m/z 1549.56; Z: m/z 1346.47; 0,2A3: m/z 427.15; 0,2A3-H2O: m/z 409.15; 0,2A3: m/z 572.09; 0,2A7: m/z 1448.51; TRUE	G67370WB	1876.68	[M-2H]	0.9864	0.976133	0.99285	0.973167	0.9928	0.9812	0.989833	0.99225	0.981267	-2.96	-3.16667	-4.9	-4	-4.23333	-5.5	-3.03333	-3.4	-2.96667	51.52	51.6667	51.345	51.2633	51.4067	51.65	51.4233	51.745	51.5633	0.00084478	0.000790763	0.00220764	0.000992257	0.00077669	0.00097286	0.000987411	0.00166835	0.000778812	9.30402e-05	3.89614e-05	0.00127369	0.000279747	0.000132021	0.000299444	0.000381174	3.08596e-05
H5N3F1S1_e	H5N3F1S1	TRUE; H-epitope; 1,3A: m/z 205.07; 247.11; B2:m/z 307.10; C2:m/z 325.11; (abundant BY 693 fragment): Y: m/z 1584.58; Z: m/z 1549.56; Y-H2O: m/z 1258.43; Z: m/z 1346.47; ZZ: m/z 1078.39; 0,2A3: m/z 427.15; 0,2A3-H2O: m/z 409.15; 0,2A7: m/z 1448.51; TRUE	G72084LT	1876.68	[M-2H]	0.99102	0.993067	0.99545	0.976267	0.997133	0.99825	0.991567	0.99625	0.9928	-3.34	-3.93333	-5.2	-3.96667	-4.3	-5.45	-3.23333	-3.6	-2.63333	55.884	55.8167	55.415	55.6267	55.82	55.72	55.7833	55.655	55.87	0.00257791	0.00266546	0.00733135	0.000973792	0.00372821	0.00539362	0.002685	0.00856762	0.00151281	0.000133901	0.000711585	0.000945006	0.000185346	0.00127265	0.00260757	0.00152225	0.000573522
H5N3F3_a	H5N3F3	TRUE; H-epitope; 1,3A: m/z 205.07; 247.11; B2:m/z 307.10; C2:m/z 325.11; B2: m/z 510.18; B2: m/z 656.24 (lewisB/Y); Y4: m/z 708.26; 0,2A5: m/z 938.34; 0,2A5-H2O: m/z 920.34; TRUE	G68093QZ	1877.7	[M-2H]	0.97514	0.934133	0.9738	0.92235	0.974733	0.9342	0.9882	0.99165	0.984433	-4.08	-3.4	-6.5	-4.7	-4.63333	-6.4	-4.76667	-5.15	-3.8	37.096	37.1033	36.835	37.085	37.16	37.3	37.0167	37.07	37.1567	0.000802279	0.000444031	0.000492879	0.000244901	0.000778328	0.00036323	0.00300263	0.00186945	0.0005638	7.56996e-05	0.000264611	0.000232601	0.000110412	0.000892011	0.000277678	0.00185532	0.000853006
H5N3F3_b	H5N3F3	FALSE; NA; FALSE	n.d.	1877.7	[M-2H]	0.955175	0.9551	0.94175	0.93345	0.95035	0.9506	0.980767	0.97625	0.972767	-5.25	-5.7	-4.9	-6.5	-6.65	-5.8	-5.66667	-5.5	-5.03333	41.2725	41.06	41.14	40.925	41.24	41.29	41.1633	41.215	41.3033	0.000261368	0.000208432	0.000296122	0.000294896	0.000211619	0.000198941	0.000595842	0.000448707	0.000265666	6.64546e-05	0.000106007	5.43758e-05	0.000187465	0.000126441	0.000147695	0.000201703	3.66522e-05
H5N3F3_c	H5N3F3	FALSE; NA; FALSE	n.d.	1877.7	[M-2H]			0.9847									-6.6									48.29							0.000137492	6.9576e-05	0.000189138	0.000292486	6.01738e-05	6.70946e-05	9.79955e-05	6.35338e-05	8.95676e-05	4.82897e-05	5.18919e-05	0.000196585	0.000211317	8.2069e-06	4.46496e-05	4.02863e-05	3.07567e-05
H5N3S2_a	H5N3S2	FALSE; NA; FALSE	n.d.	2021.72	[M-2H]	0.9675	0.961467	0.98	0.90155	0.980033	0.9674	0.90105	0.94285	0.933633	-2.94	-2.76667	-3.55	-2	-3.36667	-4.15	-1.95	-1.95	-2.1	50.24	49.97	49.675	49.945	50.0267	49.98	49.925	49.83	50.2833	0.000195998	0.000209923	0.000413494	0.000211293	0.000326119	0.00019968	0.000268645	0.000344593	0.00012342	2.27632e-05	4.67584e-05	0.000193271	0.000198191	7.62558e-05	6.72777e-05	0.0001476	6.10488e-05
H5N3S2_b	H5N3S2	TRUE; Y6: m/z 1073.39; TRUE	G01555YO	2021.72	[M-2H]	0.97702	0.987267	0.99405	0.9391	0.992767	0.9935	0.983833	0.9951	0.984567	-3.02	-3.9	-5.4	-1.8	-4.13333	-5.55	-3.03333	-3.8	-2.76667	54.742	54.4867	54.14	54.485	54.4367	54.36	54.5633	54.375	54.6467	0.00187505	0.0025422	0.005217	0.000252503	0.0043966	0.00372418	0.00162326	0.00471325	0.00100692	0.000101308	0.000682604	0.00341894	8.69752e-05	0.000285962	0.000824783	0.00110828	0.000553232
H5N3F2S1_a	H5N3F2S1	TRUE; NA; FALSE	n.d.	2022.74	[M-2H]	0.95834	0.9415	0.9553		0.950267	0.9395	0.956233	0.9533	0.9357	-5.4	-5.95	-6.5		-6.4	-7.8	-5.76667	-6.75	-6.3	37.864	37.87	37.65		37.85	38.41	37.9733	37.785	38.02	0.00063667	0.000324889	0.000357012	0.00020705	0.000766711	0.000203823	0.000799523	0.000837567	0.00029755	0.000140798	0.000210364	0.000403486	0.000150427	0.000834198	0.000188609	0.000373089	0.000168796
H5N3F2S1_b	H5N3F2S1	FALSE; NA; TRUE	G74853NO	2022.74	[M-2H]	0.9835	0.973	0.9827		0.9447	0.95485	0.986533	0.9905	0.972967	-4.54	-4.15	-5.3		-5.46667	-6	-4.7	-4.65	-5.03333	39.522	39.54	39.25		39.39	39.05	39.3	39.465	39.6033	0.000734823	0.000277932	0.000379786	0.000218396	0.00091075	0.000235314	0.000946567	0.00105233	0.00023176	9.91117e-05	0.000128331	0.000410068	0.000220772	0.00117003	0.000203778	0.000546977	0.000649012
H6N4F1S1_a	H6N4F1S1	TRUE; 0,2A2: m/z 281.08; 0,2A2-H2O: m/z 263.0; M-221<1%; m/z 510.18/528.19 (lewis X; m/z 364.12/346.12); Y4: m/z 708.26; Y6: 1073.39; Z4:m/z 817.27 (6-arm Sia; I-branch?); C4: 835.28; 0,2A3-H2O: m/z 554.18; 0,2A7: m/z 1448.51; 0,2A7-H2O: m/z 1430.51; B7: m/z 1531.54; TRUE	G52169KD	2241.81	[M-2H]	0.99636	0.994967	0.97775	0.988933	0.994333	0.9924	0.992367	0.9909	0.992533	-3.58	-4.03333	-5.25	-4.83333	-4.7	-5.65	-4.23333	-3.75	-3.76667	50.592	50.5033	50.31	50.41	50.5567	50.46	50.4667	50.385	50.6033	0.00903124	0.00482782	0.00401196	0.00304171	0.00627184	0.00387868	0.00632178	0.00831802	0.00448998	0.000693532	0.00153759	0.00325685	0.000524268	0.00242985	0.000532043	0.00228275	0.000380429
H6N4F1S1_b	H6N4F1S1	FALSE; NA; FALSE	n.d.	2241.81	[M-2H]	0.93192	0.954633	0.95905	0.963233	0.945667	0.96005	0.962933	0.9282	0.967033	-3.68	-4.7	-5.4	-5.06667	-4.83333	-5.8	-4.16667	-4.15	-4.83333	56.076	55.87	55.575	55.9967	55.7133	55.72	55.89	55.735	56.0267	0.000215057	0.000306334	0.000481842	0.000616161	0.00021916	0.000259433	0.000318401	0.000228308	0.000403214	5.63476e-05	0.000125629	0.000551125	0.000304553	5.8033e-05	0.000164168	9.51541e-05	1.83332e-05
H6N4F1S1_c	H6N4F1S1	TRUE; 0,2A2: m/z 281.08; 0,2A2-H2O: m/z 263.0; H-epitope; 1,3A: m/z 205.07; 247.11; B2:m/z 307.10; C2:m/z 325.11; m/z 510.18/528.19; m/z 708.26/1073.36; C4: 835.28; 0,2A3:m/z 427.15; 0,2A3-H2O: m/z 409.15; TRUE	G65101IE	2241.81	[M-2H]	0.98428	0.989033	0.99385	0.966667	0.992133	0.9939	0.984067	0.99375	0.981033	-15.58	-15.4667	-9.65	-14.2333	-15.5667	-13	-11.3	-9	-15.9333	64.566	64.3767	64.185	64.3967	64.43	64.33	64.45	64.345	64.5333	0.00111926	0.00112481	0.00173867	0.000828991	0.00139612	0.00135293	0.000759782	0.0020094	0.000691605	0.000161829	0.000160898	0.000129856	0.000213143	0.000378115	1.94723e-05	0.000232709	0.000242318
H3N1F1S1_a	H3N1F1S1	TRUE; Y2: 634.22; Y3: m/z 837.30; no H-epitope frags; TRUE	G80893ED	1146.42	[M-H]	0.89554	0.848433	0.9477	0.9318	0.8413		0.903133	0.9904	0.9047	-7.26	-6.8	-7.4	-8.3	-7.4		-7.33333	-6.85	-6.56667	22.074	21.9	21.76	22.17	21.9033		21.8633	21.915	22.2733	0.00024607	0.000107011	0.000276889	0.000217145	0.0001222	6.13934e-05	0.000125742	0.00181013	9.61183e-05	4.8928e-05	6.83997e-05	6.55318e-05	4.36342e-05	5.43994e-05	1.0989e-05	7.00312e-05	0.000897953
H3N1F1S1_b	H3N1F1S1	TRUE; NA; FALSE	n.d.	1146.42	[M-H]	0.816367	0.918733	0.99005	0.8041	0.9264	0.9828	0.84055	0.7576	0.873633	-4	-4.4	-5.5	-0.4	-5.1	-7.25	-6.5	-4.6	-4.66667	31.6333	31.47	31.09	31.58	31.4733	31.48	32.065	31.75	31.4667	0.000139969	0.000227254	0.000869364	0.000154723	0.000422916	0.000327413	0.000144376	5.10051e-05	9.62159e-05	8.78096e-05	5.56143e-05	0.00103669	7.53336e-05	0.000414563	0.000289438	0.00011242	1.41738e-05
H3N1F1S1_d	H3N1F1S1	FALSE; NA; FALSE	n.d.	1146.42	[M-H]			0.9699		0.8323	0.9254	0.84155		0.83705			-7.6		-6.66667	-7.25	-6.25		-5.95			38.4		38.6967	38.73	38.375		38.5	0.000150336	0.000144889	0.000188381	0.000202011	7.09965e-05	0.000274165	0.000101246	5.00333e-05	7.70728e-05	0.00011529	2.10635e-05	0.000144338	0.000142575	2.07975e-05	9.6612e-06	7.85958e-05	2.62244e-05
H6N4F1_a	H6N4F1	TRUE; 0,2A2: m/z 281.08; 0,2A2-H2O: m/z 263.0: 708.26; Y6: m/z 1073.39; Y8: m/z 1584.58; 2,4A: m/z 1097.39 m/z 1462.52; B4: m/z 875.32; B2: m/z 364.12; C2: m/z 382.14; Y6: m/z 1584.26; TRUE	G70556OB	1950.72	[M-2H]	0.9881	0.989567	0.98185	0.9909	0.992267	0.99455	0.990667	0.9981	0.988767	-3.5	-4.06667	-5.05	-4.93333	-4.56667	-6.4	-3.66667	-4.35	-3.93333	47.402	47.3133	46.64	46.9567	47.3667	47.43	47.33	47.275	47.4133	0.00187595	0.00174608	0.000996286	0.00175941	0.00120643	0.0017735	0.0022721	0.00226672	0.00214643	0.000109027	0.000712133	2.71727e-05	0.000427187	0.000590215	0.000318518	0.00110323	0.000183158
H6N4F1_b	H6N4F1	TRUE; Figure S4; TRUE	G90534UD	1950.72	[M-2H]	0.97452	0.965433	0.9798	0.970167	0.968467	0.95965	0.982567	0.9925	0.994233	-1.52	-2.7	-4.05	-3.23333	-3.23333	-3.35	-2.76667	-3.35	-2.83333	52.44	52.36	52.225	52.4367	52.4167	52.37	52.4333	52.465	52.52	0.000375005	0.000399693	0.000514949	0.000860332	0.000921918	0.000108615	0.00119583	0.000898565	0.00174104	7.32463e-05	0.000185454	0.00019379	0.000299061	0.00096283	1.4566e-06	0.00106359	0.000600398
H6N4F1_c	H6N4F1	TRUE; NA; FALSE	n.d.	1950.72	[M-2H]	0.91938	0.957933	0.9945	0.925933	0.973467	0.98655	0.975767	0.98975	0.986867	-2.66	-3.96667	-5.25	-3.53333	-4	-5.75	-2.86667	-4.45	-3	54.326	54.33	54.14	54.2933	54.2767	54.285	54.0833	54.295	54.22	0.000169063	0.000183574	0.000718792	0.00022177	0.000200558	0.000268001	0.000259844	0.000363705	0.000203748	5.5248e-05	3.38232e-05	0.000642965	6.09344e-05	3.52223e-05	0.00011254	8.7155e-05	7.05756e-05
H6N4F1_d	H6N4F1	TRUE; 0,2A2: m/z 281.08; 0,2A2-H2O: m/z 263.0; H-epitope; 1,3A: m/z 205.07; 247.11; B2:m/z 307.10; C2:m/z 325.11;; Y4: 708.26; Y6: m/z 1073.39; Y8: m/z 1438.52; B3: m/z 672.24; B4: m/z 875.32; B5: m/z 1037.37; B6: m/z 1240.45; 2,4A: m/z 1097.39 m/z 1462.52; Z9: m/z 1623.59; 0,2A3:m/z 427.15; 0,2A3-H2O: m/z 409.15; 0,2A5 -H2O: m/z 774.28; 0,2A5:m/z 792.28; 0,2A6:m/z 1157.41; 0,2A6-H2O: m/z 1139.41…	G28746RL	1950.72	[M-2H]	0.99808	0.997667	0.9987	0.997467	0.997333	0.99805	0.997833	0.9985	0.997767	-3.54	-4.23333	-5.8	-5.1	-4.8	-5.85	-3.43333	-3.95	-3.43333	58.756	58.58	58.445	58.6567	58.6367	58.67	58.6533	58.525	58.6867	0.0194698	0.018127	0.0249073	0.036364	0.0118613	0.0163557	0.0240017	0.0202305	0.0291282	0.00212771	0.00220914	0.02006	0.0152875	0.00391853	0.00189374	0.00482385	0.0021131
H6N4S1_a	H6N4S1	TRUE; 0,2A2: m/z 281.08; 0,2A2-H2O; Y4: m/z 708.26; B5: m/z 1020.35; C5: m/z 1038.361; B6: m/z 1182.41; C6: 1200.4159; 0,2AGlcNAc: m/z 1302.45; B7: m/z 1388.48: C7: m/z 1403.50; B8: m/z 1547.54; C8: m/z 1565.55; 0,2AGlcNAc m/z 1667.58; B9: m/z 1750.62; C9: m/z 1768.63; 0,2A3: m/z 572.18; 0,2A5: m/z 937.32; 0,2A5-H2O: m/z 919.32; TRUE	G21015GB	2095.76	[M-2H]	0.97948	0.9801	0.9626	0.986567	0.980067	0.94215	0.9774	0.9685	0.99	-2.82	-3.4	-4.05	-4.16667	-3.86667	-3.6	-2.96667	-2.35	-2.76667	56.46	56.2967	56.055	56.26	56.3	56.76	56.42	56.605	56.4533	0.0025526	0.00259573	0.0014918	0.00542646	0.00256837	0.00204389	0.00205776	0.00105968	0.00385991	0.000371675	0.000267924	0.00061408	0.00255727	0.000573531	0.00117989	0.000572711	0.000733741
H6N4S1_b	H6N4S1	TRUE; NA; TRUE	G94324EH	2095.76	[M-2H]	0.91985	0.9106	0.8758	0.8932	0.9706		0.8931		0.9006	-7.825	-9.76667	-9.6	-12.9667	-6.56667		-8.7		-13.4	59.4525	59.06	58.445	58.8167	59.33		59.03		58.68	0.000396022	0.000534144	0.00139683	0.000553556	0.00075231	9.36969e-05	0.000200027	8.58099e-05	0.000237066	0.000123134	0.000121557	0.000238057	0.000233759	0.000127542	5.37855e-05	0.000116686	2.50515e-05
H6N4S1_c	H6N4S1	TRUE; 0,2A2: m/z 281.08; 0,2A2-H2O; Y4: m/z 708.26; B5: m/z 1020.35; C5: m/z 1038.361; B6: m/z 1182.41; C6: 1200.4159; 0,2AGlcNAc: m/z 1302.45; B7: m/z 1388.48: C7: m/z 1403.50; B8: m/z 1547.54; C8: m/z 1565.55; 0,2AGlcNAc m/z 1667.58; B9: m/z 1750.62; C9: m/z 1768.63; Y10: m/z 1803.6534; 0,2A3: m/z 572.18; 0,2A3-H2O: m/z 554.18; 0,2A5:m/z 937.32; 0,2A5-H2O: m/z 919.32; TRUE	G72538WU	2095.76	[M-2H]	0.99844	0.998267	0.9972	0.996	0.997533	0.9967	0.996767	0.9981	0.9983	-3.36	-3.9	-5.45	-4.73333	-4.7	-5.4	-3.26667	-3.25	-2.9	64.598	64.3233	64.185	64.3967	64.4833	64.41	64.45	64.345	64.5867	0.0248313	0.02682	0.0120136	0.0217186	0.0262785	0.0171278	0.0117658	0.0163456	0.0170098	0.00279096	0.000584678	0.00435273	0.00621298	0.00664042	0.00893989	0.000366513	0.00432812
H6N4F2_a	H6N4F2	FALSE; NA; FALSE	n.d.	2096.78	[M-2H]	0.95612	0.9294	0.9919	0.9013	0.9867	0.9752	0.984967	0.94405	0.919667	-3.18	-2.5	-3.3	-3.7	-4.4	-5.8	-3.63333	-3.85	-3.23333	38.408	38.66	38.45	38.44	38.59	38.41	38.4	38.425	38.4867	0.000321248	0.000277952	0.000152539	0.000192467	0.000281269	0.000215431	0.000627643	0.000478693	0.000158928	4.86145e-05	0.000160285	1.06717e-05	0.000135963	0.000329699	0.000180194	0.000325402	0.000178368
H6N4F2_b	H6N4F2	FALSE; NA; FALSE	n.d.	2096.78	[M-2H]	0.916833	0.93575	0.8952	0.9319	0.9494		0.9739	0.94625	0.936433	-3.6	-3.7	-4.6	-4.8	-3.9		-3.9	-4.55	-3.63333	41.84	42.25	41.64	41.79	42.035		41.875	41.935	42.0467	0.000160711	0.000181108	0.000166866	0.000202354	0.000476125	5.7123e-05	0.000565396	0.000459925	0.000366337	5.79436e-05	0.000101847	0.000103124	6.03147e-05	0.000661784	1.68564e-05	0.000465598	0.000221247
H6N4F2_c	H6N4F2	FALSE; NA; FALSE	n.d.	2096.78	[M-2H]	0.9199	0.9314	0.9456	0.9236	0.954633	0.97605	0.9822	0.9718	0.9682	-6.05	-6.5	-6.15	-4.6	-6.36667	-17.25	-5.95	-8.55	-5.6	45.1025	44.97	44.725	45.155	45.0767	45.03	44.905	44.965	45.0233	0.000202754	0.000170664	0.000184898	0.000186318	0.000379874	0.000278929	0.000426946	0.000292039	0.000271342	6.92387e-05	4.58574e-05	1.84307e-05	4.50402e-05	0.000437758	0.000106929	0.000370337	8.82102e-05
H6N4F2_d	H6N4F2	TRUE; 0,2A2: m/z 281.08; 0,2A2-H2O: m/z 263.0; H-epitope; 1,3A: m/z 205.07; 247.11; B2:m/z 307.10; C2:m/z 325.11; Y4: 708.26; 2,4A: m/z 1097.39; 2,4 AGlcNAc: m/z 1243.45; B7: 1548.56; 0,2A3:m/z 427.15; 0,2A3-H2O: m/z 409.15; I-branch: Y6: m/z 1219.45; YZ: m/z 803.29 (z = 2) ; TRUE	G17907ND	2096.78	[M-2H]	0.98648	0.988533	0.9971	0.982067	0.987967	0.99465	0.9943	0.99825	0.9948	-4.62	-5.36667	-6.35	-5.86667	-5.76667	-7.05	-4.6	-4.9	-4.13333	46.922	47.26	47.12	47.38	47.2067	47.825	47.1167	46.875	47.5733	0.00237633	0.0014162	0.00228988	0.00209763	0.000803471	0.00190322	0.00329633	0.00328442	0.00253801	0.000170668	0.000370075	0.00167722	0.00106419	0.000258369	0.000676327	0.000602578	0.000199581
H6N4F2_e	H6N4F2	TRUE; 2,4AGlcNAc: m/z 1608.58; B2: m/z 656.24; BY/CZ: m/z 729.26; BY/CZ: m/z 891.31; Y5: m/z 911.34; 2,4AY: m/z 951.33; 0.2AZ: m/z 993.34: Y6: m/z 1073.39; BY: m/z 1094.39: B5: 1094.39; C5: m/z 1201.44; 2,4 AGlcNAc: m/z 1243.45; Z8: m/z 1258.46; Y7: m/z 1276.47; Z8: m/z 1420.5106; Y8: m/z 1438.52; B7: 1548.56; TRUE	G71577CK	2096.78	[M-2H]	0.99318	0.995167	0.99425	0.9826	0.991967	0.9905	0.994667	0.99385	0.993633	-3.62	-3.96667	-5.45	-4.56667	-4.63333	-5.55	-4.03333	-3.75	-3.53333	51.008	50.93	50.71	50.9433	50.9267	50.94	50.9467	50.945	50.9767	0.00303822	0.00163026	0.00185311	0.00247879	0.0011982	0.00127796	0.00498183	0.00317275	0.00406059	0.000223681	0.000772503	0.000212332	0.00108237	0.000548783	0.000373138	0.00150832	0.000271255
H6N4F2_f	H6N4F2	TRUE; NA; TRUE	G60932TN	2096.78	[M-2H]			0.9937			0.964		0.9656				-9.9			-9.5		-4.4				56.75			56.92		57.11		6.70151e-05	0.000110492	0.00309286	0.000235585	7.86667e-05	0.000799145	0.000117895	0.000990326	7.05503e-05	4.85638e-05	7.1873e-05	0.00432571	0.00025166	3.43982e-05	0.000990632	1.45599e-05	0.00136741
H6N4F2_g	H6N4F2	FALSE; NA; FALSE	n.d.	2096.78	[M-2H]			0.9753									-8.9									60.26							0.00010838	9.73977e-05	0.000288696	0.000200781	8.38387e-05	7.31534e-05	3.89581e-05	4.24975e-05	9.80986e-05	4.17398e-05	4.31462e-05	0.000314624	0.000131056	3.20172e-05	2.55468e-05	4.43985e-05	3.45661e-05
H6N4F3_a	H6N4F3	TRUE; H-epitope; 1,3A: m/z 205.07; 247.11; B2:m/z 307.10; C2:m/z 325.11; B2: m/z 656.24; TRUE	G80713ER	2242.83	[M-2H]	0.97632	0.9618	0.9719	0.9646	0.972867	0.9865	0.983233	0.9815	0.9861	-7.04	-9.6	-6.8	-9.4	-5.83333	-7.6	-5.63333	-7.9	-4.33333	42.044	41.92	41.96	41.87	42.2067	41.76	42.0133	41.935	42.2067	0.00138527	0.000283292	0.000487335	0.000437921	0.00068464	0.000360345	0.00364868	0.00195485	0.00100701	0.000114764	0.000407237	0.000576727	0.000259154	0.000755371	0.000403048	0.00219558	0.000587049
H7N5F1S1_a	H7N5F1S1	TRUE; Y2: m/z 343.12; Y4: m/z 708.26; C4: m/z 835.28; TRUE	G02554MF	2606.95	[M-2H]	0.93304	0.945367	0.92415	0.9528	0.962467	0.93455	0.9057	0.9271	0.894867	-6.8	-6.16667	-7.7	-6.66667	-6.1	-8.6	-9	-8.85	-8.83333	52.152	52.1467	51.745	52.01	51.9367	51.97	51.9533	51.905	52.0433	0.000837202	0.000667576	0.000707255	0.000857171	0.000629332	0.000673107	0.00103148	0.00103588	0.000785564	8.07029e-05	0.000115752	4.78018e-05	0.000209419	5.32568e-05	5.89006e-05	0.000287247	5.32112e-05
H7N5F1S1_b	H7N5F1S1	TRUE; Y2: m/z 343.12; Y4: m/z 708.26; C4: m/z 835.28; Y6: m/z 1073.39; Y8: m/z 1438.52; TRUE	G68053QT	2606.95	[M-2H]	0.99578	0.9968	0.9844	0.986333	0.997467	0.99135	0.987267	0.9923	0.9795	-3.8	-4.26667	-5.4	-4.73333	-4.2	-5.5	-4.3	-3.95	-4.26667	55.122	55.07	54.775	54.9867	54.9667	55	55.0367	55.015	55.1767	0.00651273	0.00366474	0.00291065	0.00370981	0.00401864	0.00296873	0.00458659	0.00529023	0.00304634	0.000277999	0.00124769	0.00203995	0.000900225	0.0015831	2.23135e-05	0.00163337	0.000149655
H7N5F1S1_c	H7N5F1S1	FALSE; NA; FALSE	n.d.	2606.95	[M-2H]	0.9481	0.939367	0.94515	0.891333	0.932833	0.95795	0.925533	0.9668	0.878667	-2.64	-3.3	-5.05	-3.93333	-3.7	-4.4	-3.4	-4	-3.9	59.17	58.9533	58.765	58.9233	59.1167	59.07	58.8667	58.925	59.1133	0.000211061	0.000109993	5.95817e-05	0.000103272	0.00014168	8.4576e-05	0.000107546	0.000179416	7.07596e-05	3.9368e-05	3.44347e-05	4.74707e-05	3.09239e-05	5.44149e-05	5.7266e-06	2.35285e-05	1.37094e-05
H7N5F1S1_d	H7N5F1S1	FALSE; NA; FALSE	n.d.	2606.95	[M-2H]	0.9709	0.970633	0.97915	0.979633	0.976433	0.9416	0.971333	0.9655	0.985467	-5.9	-6.2	-7.4	-8.53333	-7.76667	-7.25	-6.33333	-5.05	-8.7	60.674	60.5533	60.52	60.5133	60.71	60.66	60.6233	60.595	60.7033	0.000477523	0.000414647	0.000834863	0.000771859	0.000408335	0.000400999	0.000603739	0.000539394	0.000699437	8.78101e-05	0.000120981	0.000422418	0.000240987	7.8902e-05	0.000192794	0.00026531	6.09024e-05
H6N4_a	H6N4	TRUE; 0,2A2-H2O: m/z 263.0; Y2: m/z 343.12; B2: m/z 364.12; BY: m/z 1256.44; Y7: m/z 1276.44; 2,4A: m/z 1316.46; 0,2A: m/z 1358.47; 0,2A4: m/z 646.22; 0,2A4-H2O: m/z 628.22; 0,2A6: m/z 1011.22; 0,2A6-H2O: m/z 993.22; TRUE	G47093BJ	1804.66	[M-2H]	0.96026	0.988467	0.9745	0.955533	0.980367	0.9496	0.979667	0.9798	0.9727	-3.38	-4	-4.85	-4.03333	-4.4	-5.35	-3.13333	-3.8	-2.86667	54.486	54.4867	54.295	54.72	54.5433	54.44	54.5633	54.455	54.91	0.000418642	0.000666103	0.00102647	0.000541212	0.000586119	0.000753826	0.000419816	0.000781438	0.000398038	4.60291e-05	0.000135498	0.000217739	7.31616e-05	0.000174857	0.000115011	0.000245109	8.4231e-06
H6N4_b	H6N4	TRUE; 0,2A2: m/z 281.08; 0,2A2-H2O: m/z 263.0; Y2: m/z 343.12; B2: m/z 364.12; BY: m/z 1256.44; Y7: m/z 1276.44; 2,4A: m/z 1316.46; 0,2A: m/z 1358.47; Y8: m/z 1438.52; B8: m/z 1459.52; Z9: m/z 1623.59;0,2A4: m/z 646.22; 0,2A4-H2O: m/z 628.22; 0,2A6: m/z 1011.22; 0,2A6-H2O: m/z 993.22; TRUE	G89664NW	1804.66	[M-2H]	0.9951	0.996267	0.99765	0.996433	0.996467	0.9991	0.997333	0.99675	0.998033	-3.28	-3.63333	-5.55	-4.66667	-4.43333	-5.35	-3.33333	-3.45	-2.93333	59.682	59.54	59.4	59.6067	59.65	59.63	59.61	59.48	59.6967	0.00778669	0.0130223	0.0105595	0.0192657	0.00789391	0.0097664	0.00758015	0.00611949	0.0156136	0.000892578	0.00123618	0.00603348	0.00464742	0.00193804	0.00288749	0.00146791	0.00126519
H6N4S2_a	H6N4S2	FALSE; NA; FALSE	n.d.	2386.85	[M-2H]	0.9022	0.9129	0.9154		0.9314	0.97435	0.93815	0.8875	0.92085	-1.9	-3.5	-3.3		-3.46667	-3.6	-2.55	-3.75	-3.7	56	56.46	55.52		55.7133	55.48	55.75	55.575	55.8	0.000177049	0.000101338	0.000118763	0.00017502	0.000142469	0.000135483	0.000119402	0.000190568	7.89328e-05	7.03246e-05	3.08063e-05	5.16092e-05	0.000122625	4.0982e-05	2.56567e-05	1.46716e-05	6.18499e-05
H6N4S2_b	H6N4S2	FALSE; NA; FALSE	n.d.	2386.85	[M-2H]	0.88834	0.9281	0.9092		0.951367	0.9275	0.8846	0.96065	0.86095	0.02	-1.7	-3.05		-2.4	-1.4	-1.3	-2.35	-1.75	60.066	59.9133	59.4		59.97	59.63	59.975	60.035	60.025	8.93024e-05	9.16083e-05	0.000108015	0.000166215	0.000178835	7.46046e-05	0.00010117	0.000137698	0.000122215	2.06228e-05	9.0127e-06	0.000104964	0.000249261	2.16234e-05	2.3015e-05	7.53419e-05	2.81881e-05
H6N4S2_c	H6N4S2	TRUE; no informative fragments; 0,2A2: m/z 281.08; 0,2A2-H2O: m/z 263.0; TRUE	G77621FY	2386.85	[M-2H]	0.97204	0.99855	0.98955		0.9926	0.99215	0.9853	0.99575	0.9659	-2.04	-2.4	-5		-4.43333	-4.7	-2.53333	-3.4	1.2	62.744	62.59	62.275		62.68	62.5	62.5867	62.43	62.87	0.000748637	0.000598105	0.00158837	0.000157184	0.00150246	0.000966928	0.00053325	0.00131966	0.000178655	7.57597e-05	0.000481787	0.000871103	8.55187e-05	0.000185676	2.24556e-05	0.000308425	8.18299e-05
H7N5S1_a	H7N5S1	TRUE; 0,2A2: m/z 281.08; 0,2A2-H2O: m/z 263.0; Y6: m/z 1073.39; Z7: m/z 1258.46; Y7: m/z 1276.47; B7: m/z 1385.48; C7: m/z 1403.50; Y8: m/z 1438.52; C8: m/z 1565.55; C9: m/z 1768.6275; C10: m/z 1930.68; TRUE	G20501BM	2460.89	[M-2H]	0.99338	0.9923	0.99	0.9934	0.992133	0.9941	0.99	0.9877	0.9984	-2.92	-3.06667	-4.8	-4.33333	-3.93333	-4.35	-3.36667	-2.55	-2.8	60.994	60.8133	60.6	60.8867	60.87	60.82	60.89	60.915	61.0233	0.00183729	0.00185267	0.00172269	0.00522484	0.00188213	0.00139409	0.00195338	0.000959861	0.00389009	0.000340132	0.000379202	0.000337018	0.00159798	0.000639032	0.00110761	0.000663678	0.000120052
H7N5S1_b	H7N5S1	TRUE; B5: m/z 1020.35; Z7: m/z 1073.39; m/z 1258.46; Y7: m/z 1276.47; B7: m/z 1385.48; C7: m/z 1403.50; Y8: m/z 1438.52; C8: m/z 1565.55; C9: m/z 1768.6275; C10: m/z 1930.68; C11: m/z 2133.76; Y12: m/z 2168.79; TRUE	G63676XH	2460.89	[M-2H]	0.99758	0.997067	0.9968	0.996933	0.9964	0.99845	0.997233	0.99585	0.995933	-3.42	-4.03333	-5.9	-4.73333	-4.8	-5.75	-3.26667	-3.15	-2.76667	68.356	68.15	67.855	68.12	68.2067	68.08	68.2233	68.175	68.4167	0.0202523	0.022712	0.0107845	0.0289959	0.0201572	0.0134689	0.00991633	0.0121181	0.0141237	0.00399569	0.00189914	0.00348215	0.00644118	0.00459774	0.00728918	0.00115552	0.00319666
H7N5F1_a	H7N5F1	FALSE; NA; FALSE	n.d.	2315.85	[M-2H]	0.9468	0.9577	0.96565	0.9414	0.969033	0.89585	0.952767	0.96945	0.987033	-4.33333	-4.43333	-5.3	-4.23333	-4.16667	-5.05	-4.1	-4.75	-3.43333	57.79	57.94	57.725	57.8567	57.9433	57.63	57.8567	57.965	57.78	0.000156746	0.000124519	0.000172663	0.000247155	0.000255304	3.09236e-05	0.000352677	0.000165979	0.000639154	4.86828e-05	8.26583e-05	2.43832e-05	9.30122e-05	0.000265523	4.1922e-06	0.000348526	8.33962e-05
H7N5F1_b	H7N5F1	TRUE; 0,2A2: m/z 281.08; 0,2A2-H2O: m/z 263.0; LOW C3/Z4: m/z 526.18 (for branching); Y3: m/z 546.20; MS2 quality not great; FALSE	n.d.	2315.85	[M-2H]	0.92152	0.961767	0.97255	0.9543	0.9717	0.9843	0.938667	0.981	0.935233	-2.54	-4.06667	-6.3	-4.5	-4.36667	-5.6	-3.33333	-4.1	-4.23333	59.298	59.22	59.085	59.2933	59.01	59.39	59.08	59.165	58.58	0.000151019	0.000238753	0.000740121	0.000248546	0.000234526	0.000375074	0.000323504	0.000407455	0.000247389	6.03123e-05	5.74701e-05	0.000292196	0.000106892	7.22402e-05	0.000169144	0.000214364	0.000137441
H7N5F1_c	H7N5F1	TRUE; 0,2A2: m/z 281.08; 0,2A2-H2O: m/z 263.0; H-epitope; 1,3A: m/z 205.07; 247.11; B2:m/z 307.10; C2:m/z 325.11; B2: m/z 18 ; Y4: m/z 708.26; 2,4A: m/z 1097.39 m/z 1462.52; 0,2A3:m/z 427.15; 0,2A3-H2O: m/z 409.15; 0,2A5: m/z 792.28; 0,2A5-H2O: m/z 774.28; 0,2A6-H2O: m/z 1139.41; 0,2A7: m/z 1522.54; 0,2A7-H2O: m/z 1504.54; TRUE	G44585WQ	2315.85	[M-2H]	0.99754	0.998067	0.9977	0.997767	0.996867	0.99755	0.997	0.997	0.998367	-4.26	-5.06667	-6.85	-5.6	-5.93333	-6.65	-4.16667	-4	-4.03333	63.768	63.6367	63.55	63.65	63.7933	63.775	63.6533	63.625	63.7867	0.0133015	0.0126434	0.019545	0.0318372	0.00805912	0.0108095	0.0173215	0.0115046	0.0252817	0.00207971	0.00212016	0.0155166	0.00844889	0.00245522	0.00399371	0.00213948	0.00210548
H7N5F2_a	H7N5F2	TRUE; 0,2A2: m/z 281.08; 0,2A2-H2O: m/z 263.0; H-epitope; 1,3A: m/z 205.07; 247.11; B2:m/z 307.10; C2:m/z 325.11; C3: m/z 672.21; Y4: m/z 708.26; Y6: m/z 1073.39; 0,2A3:m/z 427.15; 0,2A3-H2O: m/z 409.15; 0,2A5: m/z 792.28; 0,2A5-H2O: m/z 774.28; 0,2A7:m/z 1157.41; 0,2A7-H2O: m/z 1139.41; B4: m/z 672.24; B5: m/z 1037.24; TRUE	G22812SX	2461.91	[M-2H]	0.9857	0.9863	0.9925	0.985067	0.986667	0.9828	0.992533	0.99165	0.989467	-4.06	-4.73333	-5.75	-4.93333	-5.13333	-6.75	-4.86667	-4.85	-4.3	51.614	51.72	52.225	52.33	51.6167	52.29	51.53	51.825	51.5633	0.00234048	0.00127977	0.00180827	0.00234885	0.000934093	0.0014	0.0038497	0.00263029	0.00275098	0.000117134	0.000518174	0.000780132	0.000532476	0.000165121	0.000265377	0.000781891	0.000149474
H7N5F2_b	H7N5F2	TRUE; 0,2A2: m/z 281.08; 0,2A2-H2O: m/z 263.0; H-epitope; 1,3A: m/z 205.07; 247.11; B2:m/z 307.10; C2:m/z 325.11; B2: m/z 656.18 ; Y4: m/z 708.26; Y6: m/z 1073.39; TRUE	G67549CU	2461.91	[M-2H]	0.98836	0.9876	0.97605	0.9843	0.9797	0.97985	0.988533	0.9895	0.995533	-3.32	-4	-6.3	-4.13333	-5.23333	-5.55	-4.16667	-4.45	-3.86667	56.396	56.2967	56.13	56.3133	56.4067	56.44	56.3667	56.365	56.4	0.00114747	0.00060802	0.000967603	0.00135469	0.00043564	0.000391643	0.00192376	0.000906183	0.0019169	0.000150288	0.000307112	0.000346244	0.000482328	0.000198583	2.69903e-05	0.00064559	4.7065e-06
H7N5_a	H7N5	FALSE; NA; FALSE	n.d.	2169.79	[M-2H]		0.932	0.9547		0.952867	0.9357	0.9288	0.95685	0.9392		-2.15	-3.95		-3.03333	-5.3	-4.1	-4.5	-3.35		55.425	55.495		55.7133	55.4	55.34	55.735	55.955	0.000137853	0.000148218	0.000160568	0.000177283	0.000138586	0.000172171	0.000151416	0.000149403	0.000175871	3.43909e-05	4.72927e-05	3.44128e-05	0.000144424	3.29591e-05	8.58e-06	7.45618e-05	3.39044e-05
H7N5_b	H7N5	FALSE; NA; FALSE	n.d.	2169.79	[M-2H]	0.92564	0.9737	0.982	0.938	0.991667	0.9618	0.946033	0.9764	0.9336	-0.62	-2.06667	-4.55	-3.33333	-2.6	-3.9	-2.26667	-2.7	-3.33333	59.778	59.5933	59.56	59.7133	59.7033	59.71	59.7167	59.715	59.8033	0.000121908	0.000208772	0.000455199	0.00021633	0.000166626	0.000209261	0.000139226	0.000173362	0.000143578	3.09775e-05	3.21297e-05	0.000177516	7.22858e-05	2.51749e-05	9.1712e-06	6.4739e-05	1.95847e-05
H7N5_c	H7N5	TRUE; 0,2A2: m/z 281.08; 0,2A2-H2O: m/z 263.0; A2,4 m/z 951.33 1316.52; Y4: 708.26; Y6: m/z 1073.39; Y8: m/z 1438.52; 0,2A4-H2O: m/z 628.22; 0,2A4: m/z 646.22; TRUE	G42144VE	2169.79	[M-2H]	0.996	0.9965	0.99835	0.9953	0.997267	0.99795	0.995133	0.99585	0.997167	-2.86	-3.5	-5.25	-4.6	-4.16667	-5.1	-3.13333	-2.95	-2.86667	64.85	64.6933	64.505	64.77	64.91	64.73	64.7667	64.825	64.9067	0.00385432	0.0053609	0.00762011	0.0106602	0.00370262	0.0042481	0.00412432	0.00212771	0.00857086	0.000712746	0.00119432	0.00500879	0.00219207	0.00129373	0.000663592	0.000852579	0.000201134
H2N1G1	H2N1G1	TRUE; NA; FALSE	n.d.	854.302	[M-H]	0.8646	0.8386	0.8911	0.87915	0.854967	0.7052		0.9289	0.81705	-0.5	1.1	-2	-2.4	0.3	5.9		-2.65	-0.05	18.94	19.145	18.99	19.06	19.1867	18.32		19.125	19.045	8.91306e-05	9.71103e-05	9.05217e-05	0.000175001	0.000118134	4.80817e-05	0.000114221	0.000201431	0.000120994	6.41194e-05	7.13501e-05	0.00011545	9.9709e-05	3.85273e-05	7.0844e-06	3.55953e-05	1.96356e-05
H5N4F1	H5N4F1	FALSE; NA; TRUE	G92229HQ	1788.67	[M-2H]	0.87246	0.8974	0.91495	0.9393	0.9277	0.95275	0.906867	0.9246	0.9656	-4.86	-4.86667	-6.3	-4.9	-5.06667	-7.7	-4.9	-6	-3.73333	46.154	45.8733	44.97	45.79	45.9833	45.75	45.36	45.765	45.8767	0.000577515	0.000637314	0.00157644	0.00103469	0.000659759	0.000647825	0.000937081	0.000589324	0.0012602	8.2984e-05	0.000213337	0.000886399	0.000162438	0.000128943	0.000173624	0.000475736	8.32915e-05
H6N4F1S2	H6N4F1S2	FALSE; NA; FALSE	n.d.	2532.91	[M-2H]	0.9079	0.8472	0.95705		0.950367	0.92545	0.9805	0.98085	0.9223	-3.9	-3.1	-3.7		-3.86667	-4.1	-4.65	-5.2	-3.6	50.816	50.77	50.23		50.66	50.62	50.725	50.545	50.535	0.000120063	8.54829e-05	0.000232705	0.000164511	0.000162125	0.000134418	0.00019264	0.000267846	0.000153016	1.15816e-05	1.62325e-05	0.000228059	1.7404e-05	5.73336e-05	4.87229e-05	2.8053e-05	0.000105611
H7N5F2S1_a	H7N5F2S1	TRUE; 0,2A2: m/z 281.08; 0,2A2-H2O: m/z 263.0; H-epitope; 1,3A: m/z 205.07; 247.11; Y4: m/z 708.26; Y6: m/z 1073.39; C4: m/z 835.28; B6: m/z 1166.41; Y8: m/z 1584.58; YZ: m/z 985.87 (I-branch); M-344 (2+) (lewis a/x); TRUE	G59643LR	2753	[M-2H]	0.97622	0.9616	0.9843	0.9472	0.9902	0.95515	0.942233	0.976	0.954767	-3.94	-3.33333	-4.7	-3.36667	-4.4	-6.05	-6.76667	-5.55	-4.93333	47.178	46.6733	46.9	47.0067	47.1567	47.19	46.9567	46.955	47.0433	0.00149523	0.000592955	0.000599976	0.000410552	0.00106866	0.000442645	0.00162439	0.00142997	0.000478485	0.000158789	0.000291062	0.000603779	7.77228e-05	0.0011581	9.56461e-05	0.000963039	0.000516107
H7N5F2S1_b	H7N5F2S1	FALSE; NA; FALSE	n.d.	2753	[M-2H]	0.90505	0.951667	0.9772	0.8936	0.977167	0.97965		0.98335	0.96865	-6.625	-8.83333	-8.1	-3.8	-11.3333	-11.65		-10.8	-10.05	53.6325	53.32	53.12	53.27	53.3233	53.33		53.255	53.325	0.000149055	0.000175559	7.99523e-05	0.000250581	0.000310414	0.000259539	4.42875e-05	0.000130649	0.000149703	9.82437e-05	6.46574e-05	3.80405e-05	0.000232053	0.000147237	0.000193649	4.84169e-05	2.70461e-05
H7N5F2S1_c	H7N5F2S1	FALSE; NA; FALSE	n.d.	2753	[M-2H]	0.95504	0.913633	0.9804	0.95605	0.966	0.9566	0.93905	0.98725	0.945567	-16.94	-15.2667	-12.8	-13.3	-15.9333	-17.8	-15.35	-13.75	-13.9667	55.088	55.07	54.56	54.965	54.86	54.92	54.715	54.775	55.07	0.000396988	0.000160503	0.000334045	0.000163785	0.000242073	0.000184469	0.000330643	0.000583089	0.000154287	5.50854e-05	0.000109352	0.000271339	7.88343e-05	7.27138e-05	9.1224e-06	0.000144973	1.37483e-05
[truncated: 58 more columns]

## Sheet: Table S5 N-glycans
Table S5. N/TERT-1 total cell lysate released N-glycan analysis by LC-MS/MS in positive mode. In glycan name and composition: H = hexose, N = N-acetylhexosamine, F = fucose, E = ethyl esterified N-acetylneuraminic acid, Am = amidated N-acetylneuraminic acid, P = phosphate. a, b, c and d are added to the glycan name to distinguish LC-separated glycan isomers, where in the elution order a is elutin…
Glycan name	Glycan composition				Molecular ion charge targeted for quantification	Values provided from most abundant charge state																											Average relative abundancies of summed charge states									Standard deviation abundancies of summed charge states
		Tandem MS; comment		Precursor mass [M]		Average Isotope pattern match (IDOTP)									Mass accuracy (absolute PPM)									Retention time (min)									n = 4	n = 3	n = 2	n = 3	n = 3	n = 2	n = 3	n = 2	n = 3	n = 4	n = 3	n = 2	n = 3	n = 3	n = 2	n = 3	n = 2
			GlyTouCan			WT	ST3GAL1	ST3GAL2	ST3GAL3	ST3GAL4	ST3GAL5	ST3GAL6	ST3GAL12	ST3GAL46	WT	ST3GAL1	ST3GAL2	ST3GAL3	ST3GAL4	ST3GAL5	ST3GAL6	ST3GAL12	ST3GAL46	WT	ST3GAL1	ST3GAL2	ST3GAL3	ST3GAL4	ST3GAL5	ST3GAL6	ST3GAL12	ST3GAL46	WT	ST3GAL1	ST3GAL2	ST3GAL3	ST3GAL4	ST3GAL5	ST3GAL6	ST3GAL12	ST3GAL46	WT	ST3GAL1	ST3GAL2	ST3GAL3	ST3GAL4	ST3GAL5	ST3GAL6	ST3GAL12
DP7	H7	TRUE; internal standard	G49764YU	1272.45	[M+H];[M+2H]	0.980875	0.981067	0.96225	0.973533	0.9793	0.9864	0.9735	0.99185	0.976067	0.175	0.1	0.05	0.0666667	0.1	0.2	0.0333333	0.3	0.0666667	12.8275	12.89	12.78	12.7667	12.73	12.695	12.7433	12.77	12.7333	NA	NA	NA	NA	NA	NA	NA	NA	NA	NA	NA	NA	NA	NA	NA	NA	NA
H2N2	H2N2	TRUE; ok	G00999KC	868.344	[M+H]	0.8673			0.7948	0.73195	0.92565	0.754833	0.9122	0.9225	0			0.333333	0.133333	0.2	2.7	0.2	0.133333	15.45			15.21	15.03	15.04	15.01	14.98	15.24	5.70112e-05	1.58466e-05	3.23226e-05	0.000101935	5.46919e-05	8.8342e-05	0.00012902	6.42472e-05	5.30386e-05	4.61441e-05	8.3896e-06	1.42638e-05	0.000103261	5.54646e-05	7.87223e-05	0.000102254	5.99412e-05
H3N2	H3N2	TRUE; ok	G22768VO	1030.4	[M+H];[M+2H]	0.971533	0.94825	0.97945	0.79895	0.984933	0.98475	0.953033	0.9756	0.983	0.15	0.0333333	0.05	0.166667	0.166667	0.1	0.1	0.05	0.1	14.2633	14.34	14.3	14.245	14.2733	14.265	14.29	14.3	14.2767	0.0016698	0.000271836	0.0009165	0.00073919	0.000915618	0.000642269	0.00147896	0.00042422	0.000883797	0.000371676	0.000214578	0.000454307	0.000973951	0.000199628	0.000110135	0.000381692	0.000134698
H3N2F1	H3N2F1	TRUE; cF	G82348BZ	1176.45	[M+H];[M+2H]	0.982725	0.9735	0.95255	0.937633	0.9912	0.988	0.9791	0.9815	0.979033	0.3	0.366667	0.15	0.3	0.433333	0.35	0.3	0.3	0.3	15.3725	15.41	15.27	15.27	15.2333	15.205	15.25	15.28	15.2267	0.0101448	0.00419738	0.00400712	0.00679256	0.00705212	0.00930398	0.00863338	0.00584278	0.00727287	0.00304976	0.000682777	0.000185152	0.00693346	0.0031248	0.000442213	0.00153649	0.000147266
H4N2	H4N2	TRUE; HM	G74729CR	1192.45	[M+H];[M+2H]	0.856275	0.9466	0.80345	0.9462	0.925833	0.926	0.9415	0.8329	0.8454	0.425	0.366667	0.35	0.133333	0.3	0.05	0.1	0.4	0.233333	14.0525	14.1	14.065	13.97	14.02	13.97	14.0533	14.085	14.0167	0.000911406	0.000483058	0.00045578	0.000655924	0.00052301	0.000159027	0.000659249	0.000373987	0.000285186	0.000644823	0.00065998	0.000141462	0.000570101	0.000214583	0.00014164	7.91789e-05	7.87646e-05
H5N2	H5N2	TRUE; HM	G55220VL	1354.5	[M+H];[M+2H]	0.984325	0.985933	0.97725	0.986767	0.990833	0.9857	0.9834	0.9915	0.991833	0.175	0.266667	0.1	0.2	0.2	0.35	0.133333	0.1	0.1	13.8175	13.8833	13.725	13.7233	13.6933	13.69	13.73	13.72	13.69	0.0144319	0.00722873	0.00935363	0.00847734	0.00953026	0.00836964	0.0129411	0.00941351	0.00707566	0.00176572	0.00139109	0.00199124	0.00435016	0.0016005	0.000465703	0.00199071	0.000440542
H3N3F1a	H3N3F1	TRUE; cF; C; 1A	G03127AL	1379.53	[M+2H]	0.72865	0.7006	0.70765	0.870533	0.929733	0.8614	0.861767	0.6867	0.941667	0.125	0.133333	0.85	0.133333	0.233333	0.25	0.133333	0.35	0.3	15.1425	15.1833	15.04	15.0433	14.9967	14.985	15.0133	15.035	15.01	0.000310665	0.000171299	0.000180143	0.000185829	0.000379231	0.000310115	0.000303454	0.000205312	0.000255586	0.000172844	3.73577e-05	4.02139e-05	6.20618e-05	0.000113337	0.000133561	0.000125161	4.97025e-05
H3N3F1b	H3N3F1	TRUE; cF; C; 1A	G03127AL	1379.53	[M+2H]	0.8901	0.8518	0.94705	0.8845	0.938	0.9377	0.881267	0.83215	0.942333	0.325	0.133333	0.2	0.1	0.2	0.1	0	0.2	0.1	15.3575	15.38	15.24	15.2533	15.22	15.2	15.2333	15.26	15.2167	0.000763254	0.000350563	0.000825258	0.000431169	0.000641208	0.000785057	0.000695794	0.000393862	0.000665426	0.000241575	0.000148841	0.000498073	0.000381768	0.000119189	1.33021e-05	0.000114824	3.39065e-05
H4N3a	H4N3	TRUE; Figure S4	G56400AL	1395.53	[M+H];[M+2H]	0.934625	0.972333	0.96895	0.9667	0.979133	0.92305	0.961833	0.9626	0.965967	0.225	0.266667	0.2	0.2	0.366667	0.15	0.3	0.1	0.3	14.0025	14.0633	13.91	13.9	13.87	13.85	13.9067	13.92	13.86	0.00106277	0.000964229	0.00151848	0.00144299	0.0020175	0.00100401	0.00111502	0.000505008	0.00123475	0.000178767	0.000295451	0.000539832	0.000391254	0.000670368	5.41764e-05	0.000353188	9.88641e-05
H4N3b	H4N3	TRUE; ok	G76201TI	1395.53	[M+2H]	0.919875	0.9327	0.96585	0.954633	0.9324	0.90155	0.920733	0.9049	0.9371	0.15	0.2	0.1	0.233333	0.4	0.05	0.233333	0.35	0.366667	14.25	14.2967	14.16	14.1533	14.11	14.1	14.15	14.15	14.0967	0.000887709	0.000406913	0.000866299	0.000716277	0.000815155	0.000439671	0.00109937	0.000399408	0.000670044	0.000288559	0.000195378	0.000591759	0.00035128	1.82967e-05	0.000267652	8.923e-05	0.000110891
H3N4a	H3N4	TRUE; ok	G89982OT	1436.56	[M+2H]	0.547	0.547			0.547	0.547	0.9394		0.7225	0	0			0.0333333	0.55	0.0666667		0.1	14.46	14.34			13.92	13.99	13.92		13.9	4.5164e-05	1.92799e-05	1.46993e-05	1.06905e-05	1.82099e-05	2.27892e-05	6.60032e-05	2.60153e-05	1.95583e-05	1.61496e-05	1.06446e-05	4.8896e-06	6.6746e-06	1.11685e-05	2.58205e-05	4.29655e-05	2.55227e-05
H3N4b	H3N4	TRUE; C; 2A	G32814EW	1436.56	[M+2H]	0.80515	0.819733	0.6248	0.8563	0.783933	0.8892	0.91565	0.6983	0.822467	0.075	0.4	0.35	0.133333	0.3	0.15	0.133333	0.35	0.233333	14.24	14.2333	14.09	14	14.03	14.03	14.12	14.085	14.0367	0.000102493	5.88515e-05	0.000142544	7.60893e-05	0.000164431	0.000127517	0.000224428	0.000120257	0.000261273	8.77632e-05	4.62302e-05	4.1959e-05	7.31685e-05	4.57885e-05	0.000106507	0.00019918	2.5187e-06
H5N2F1	H5N2F1	TRUE; cF, HM	G99858XP	1500.56	[M+2H]	0.958	0.9509	0.9369	0.822467	0.941433	0.94765	0.9635	0.96485	0.9588	0.225	0.2	0.3	0.333333	0.2	0.3	0.133333	0.15	0.1	14.8325	14.8567	14.755	14.7333	14.6933	14.67	14.7167	14.74	14.6867	0.00137407	0.000837891	0.000863827	0.00116636	0.00102238	0.0010837	0.00119789	0.00151399	0.00112733	0.000372908	0.000165883	0.000239073	0.00159852	0.000266942	0.000257711	0.000232752	0.000143602
H6N2	H6N2	TRUE; Figure S4	G80966KZ	1516.55	[M+H];[M+2H]	0.992625	0.9926	0.9985	0.994967	0.991867	0.99315	0.9979	0.99375	0.994533	0.05	0.1	0.05	0.1	0.0333333	0.1	0.133333	0.05	0.166667	13.255	13.3167	13.195	13.1633	13.14	13.12	13.16	13.185	13.15	0.0485509	0.0366528	0.039988	0.0459687	0.0429752	0.0513765	0.0601525	0.0485036	0.0475589	0.00924549	0.000415899	0.0113082	0.0126831	0.00427751	0.00055893	0.00638769	0.00220645
H4N3F1a	H4N3F1	TRUE; aF; Hy	G87638YJ	1541.59	[M+2H]	0.789833	0.84445	0.70875	0.80605	0.880467	0.8838	0.8068	0.9073	0.832667	0.1	0.2	0.2	0.333333	0.433333	0.05	0.266667	0.1	0.3	14.2167	14.08	14.075	13.975	14.0467	13.94	14.105	14.095	14.03	0.000206644	0.000123558	0.000223127	0.000171694	0.000225846	0.000148244	0.000349149	0.000209918	0.000358732	9.45294e-05	0.000100351	5.14753e-05	0.00013194	0.000104256	0.000157016	0.000319709	3.3268e-05
H4N3F1b	H4N3F1	TRUE; cF; C; pattern same as _c	G68698AP	1541.59	[M+2H]	0.9528	0.953333	0.93955	0.942733	0.978733	0.96	0.920867	0.9799	0.962533	0.1	0.366667	0.1	0.233333	0.233333	0	0.233333	0.25	0.166667	14.97	15.0033	14.875	14.8567	14.84	14.795	14.8433	14.865	14.8133	0.0012244	0.000920623	0.00113971	0.00105758	0.00164016	0.00141853	0.00120014	0.000850473	0.00145965	0.000286477	8.68776e-05	0.000637761	0.000147226	0.000377926	0.000128499	0.000678941	0.000141979
H4N3F1c	H4N3F1	TRUE; cF; C; pattern same as _b	G68698AP	1541.59	[M+2H]	0.9773	0.931233	0.96195	0.962433	0.9675	0.96785	0.972367	0.94635	0.9821	0.175	0.1	0.2	0.166667	0.366667	0.25	0.233333	0.15	0.1	15.145	15.18	15.06	15.0433	15.0267	14.985	15.02	15.05	15.0033	0.00264686	0.00105896	0.00174964	0.0014632	0.00202233	0.00147205	0.0026879	0.00123133	0.00182531	0.000613197	0.000457831	0.000631737	0.000990672	0.000273522	0.000354826	0.000154132	0.000125854
H5N3	H5N3	TRUE; Hy; M5	G89319AW	1557.58	[M+2H]	0.951575	0.970833	0.9576	0.971833	0.9787	0.95725	0.970967	0.95905	0.9685	0.15	0.233333	0.2	0.2	0.3	0.1	0.266667	0.15	0.2	13.755	13.8333	13.67	13.6667	13.64	13.625	13.6667	13.66	13.64	0.00154383	0.00163904	0.00235052	0.00178306	0.00319986	0.00165294	0.00209052	0.00115018	0.00194658	0.000449681	0.000284301	0.00107574	0.000322198	0.00157819	1.97785e-05	0.000559606	0.000168442
H3N4F1a	H3N4F1	TRUE; cF	G56903ZB	1582.61	[M+2H]	0.6611	0.4854	0.8947	0.8543	0.7349	0.78225	0.632	0.931	0.651533	0.15	0.0333333	0.35	0.266667	0.4	0.3	0.433333	0.4	0.466667	14.695	14.87	14.795	14.83	14.75	14.745	14.7167	14.73	14.7467	0.000140401	3.06044e-05	0.000190858	8.55313e-05	0.000159772	0.000208793	0.000238176	0.00012384	0.000152296	0.000123572	1.90682e-05	5.3709e-05	9.01135e-05	0.000129639	6.09455e-05	9.08424e-05	0.000119544
H3N4F1b	H3N4F1	TRUE; cF	G56903ZB	1582.61	[M+2H]	0.957125	0.9829	0.9676	0.968433	0.971233	0.9732	0.961267	0.9851	0.9768	0.225	0.3	0.35	0.2	0.333333	0.35	0.166667	0.35	0.3	15.1075	15.15	14.995	14.9867	14.97	14.94	14.97	14.99	14.9533	0.00218123	0.0014086	0.00178459	0.00136603	0.00176739	0.00268492	0.00213529	0.00228781	0.00178117	0.000697013	0.000241065	0.000706369	0.00011621	0.000263722	0.000117844	0.000794743	0.000368366
H4N4a	H4N4	TRUE; LDN; Hy	G26063ZO	1598.61	[M+2H]	0.771125	0.597	0.60715	0.93775	0.7022	0.875	0.8537		0.6009	0.125	0.0666667	0.35	0.2	0.233333	0.3	0.266667		0.4	13.7925	14.12	13.71	13.705	13.7033	13.8	13.73		13.65	0.00017496	4.106e-05	6.74686e-05	0.000164712	0.000125765	5.55311e-05	0.000193259	1.39465e-05	4.02254e-05	0.000122658	3.40105e-05	9.8224e-06	0.000118198	0.000115402	6.14609e-05	0.000148537	9.1852e-06
H4N4b	H4N4	TRUE; 2A	G50444IY	1598.61	[M+2H]	0.770533	0.647167	0.96245	0.858733	0.889233	0.8104	0.93165	0.6073	0.921033	0.375	0.4	0.3	0.233333	0.366667	0.35	0.266667	0.35	0.5	13.9733	14.0267	13.89	13.8667	13.8767	13.85	13.93	13.875	13.84	0.000188131	0.000131783	0.000534415	0.000286016	0.000325548	0.000113211	0.000393537	0.000113525	0.000193327	0.000126111	8.82126e-05	6.01288e-05	3.34484e-05	0.000152783	3.98534e-05	0.000349125	7.64351e-05
H6N2F1	H6N2F1	TRUE; cF; HM	G94936ME	1662.61	[M+2H]	0.7872	0.935133	0.93365	0.86895	0.805267	0.9767	0.7978	0.952	0.879267	0.25	0.233333	0.1	0.266667	0.3	0.45	0.3	0.3	0.4	14.5475	14.61	14.455	14.39	14.4267	14.41	14.4433	14.47	14.4	0.000580634	0.000512963	0.000372357	0.000574145	0.00046959	0.000639962	0.000661783	0.000642773	0.000631288	0.000292615	0.000217094	5.05595e-05	0.000777124	0.000334181	0.000268872	0.000514583	0.000271402
H7N2a	H7N2	TRUE; HM	G43885HK	1678.61	[M+H];[M+2H]	0.9853	0.992567	0.9881	0.986633	0.9882	0.99355	0.9867	0.9929	0.990733	0.125	0.1	0.1	0.166667	0.133333	0.05	0.166667	0.15	0.166667	12.97	13.02	12.905	12.8867	12.8533	12.83	12.8633	12.895	12.8633	0.0218213	0.0172198	0.0160805	0.0234942	0.0206335	0.0193486	0.0273732	0.0194107	0.0235158	0.00388553	0.000774857	0.0022111	0.00620458	0.00142342	0.000356171	0.00304866	0.00251765
H7N2b	H7N2	TRUE; HM	G43885HK	1678.61	[M+H];[M+2H]	0.98685	0.9956	0.9903	0.989133	0.988633	0.99205	0.984933	0.9852	0.9918	0.075	0.1	0.05	0.2	0.1	0.1	0.233333	0.2	0.166667	13.085	13.1367	13.015	12.9833	12.9767	12.94	12.98	12.99	12.97	0.0163966	0.0143773	0.0126576	0.0171051	0.0162741	0.0230664	0.0191367	0.0156969	0.0200747	0.00218451	0.001883	0.00159257	0.00211765	0.00263059	0.00168184	0.00116603	0.000298764
H4N3Am1	H4N3Am1	TRUE; 1A; a2,3; NeuAc	G98666DD	1685.64	[M+2H]	0.950325	0.9507	0.94535	0.948867	0.787467	0.94935	0.951833	0.93685	0.8896	0.2	0.266667	0.2	0.233333	0.133333	0.15	0.166667	0.3	0.466667	13.995	14.06	13.91	13.9	13.86	13.85	13.8933	13.905	13.85	0.000717941	0.000904754	0.000689273	0.000945483	0.000186651	0.000897137	0.000590287	0.000496685	0.00015583	0.000314334	0.000107242	0.000593629	9.01299e-05	6.97318e-05	0.000256095	0.000264047	0.000103251
H5N3F1a	H5N3F1	TRUE; aF; Hy; M4	G02432OC	1703.64	[M+2H]	0.8921	0.937067	0.98035	0.962333	0.963433	0.9712	0.852833	0.93635	0.9372	0.175	0.366667	0.2	0.2	0.266667	0.1	0.0333333	0.15	0.0666667	13.9425	14	13.85	13.84	13.8133	13.79	13.8367	13.86	13.8	0.000609051	0.000579887	0.000624733	0.000676359	0.000486669	0.000684597	0.000944988	0.00106712	0.000859273	0.000119694	2.67201e-05	0.000118703	0.000209501	0.000103774	0.00030508	0.000689009	1.40743e-05
H5N3F1b	H5N3F1	TRUE; cF; Hy; M4	G60838EB	1703.64	[M+2H]	0.84295	0.927267	0.953	0.868933	0.963167	0.94955	0.872533	0.90855	0.959533	0.45	0.166667	0.1	0.166667	0.166667	0.05	0.0666667	0.05	0.166667	14.74	14.7767	14.27	14.3633	14.3267	14.165	14.3533	14.25	14.58	0.000662633	0.000639269	0.000583994	0.000575333	0.00094617	0.000698367	0.000781446	0.00101329	0.00118618	0.000161018	9.33087e-05	6.10891e-05	0.000345442	0.00038576	0.000324554	0.000290876	6.20543e-05
H4N3E1	H4N3E1	TRUE; C; a2,6; NeuAc	G28091ZA	1714.66	[M+2H]	0.980425	0.979433	0.9218	0.956433	0.977233	0.9746	0.966167	0.9775	0.946567	0.125	0.1	0.25	0.233333	0.2	0.15	0.1	0	0.466667	15.9	15.9333	15.795	15.8067	15.7533	15.74	15.7633	15.79	15.7533	0.00207603	0.00131158	0.00213405	0.00156343	0.00264101	0.00145602	0.00197929	0.000993917	0.00169477	0.00058184	0.000700126	0.000437988	0.000260337	0.000538676	0.000112792	0.000770383	0.000260663
H6N3	H6N3	TRUE; Hy; M6	G72240TB	1719.63	[M+2H]	0.9677	0.984633	0.97925	0.980733	0.985667	0.98645	0.9814	0.98565	0.981967	0.25	0.4	0.25	0.166667	0.266667	0.1	0.266667	0.15	0.166667	13.54	13.63	13.47	13.4633	13.43	13.405	13.4433	13.45	13.42	0.00331271	0.00277939	0.00333336	0.00300562	0.00415607	0.00248645	0.00336881	0.0027254	0.00278459	0.000336296	0.000456515	0.00202772	0.00065483	0.0014956	0.0010465	0.000660774	0.000127731
H7N2P1a	H7N2P1	TRUE; Figure S4	G10605WU	1758.57	[M+2H]	0.9324	0.911767	0.833	0.851633	0.8566	0.85	0.8322	0.9465	0.939367	0.125	0.366667	0.05	0.433333	0.433333	0.2	0.166667	0.2	0.766667	13.7467	13.7667	13.595	13.6233	13.5633	13.555	13.6	13.625	13.5967	0.000512274	0.000373541	0.000278665	0.000758879	0.000665203	0.000605325	0.000618112	0.000344693	0.000452691	0.000384547	0.000365966	0.000269813	0.000443137	0.000332326	0.000699334	0.000492171	0.000179308
H7N2P1b	H7N2P1	TRUE; H1P1	G10605WU	1758.57	[M+2H]	0.832	0.826233		0.76255	0.920233	0.9163	0.8852	0.9362	0.84005	0.175	0.366667		0.2	0.3	0.1	0.666667	0	0.4	14.2	14.2033		14.14	14.0267	13.95	14.0233	14	14.075	0.000124029	0.000265936	1.85378e-05	0.000270671	0.000239703	0.000376241	0.000359953	0.00011371	0.00020708	7.61123e-05	0.000321125	1.06591e-05	0.000392143	9.26442e-05	0.000518584	0.000270123	0.000145689
H3N5F1a	H3N5F1	TRUE; cF, A3? no bisect/lacdinac evidence	G65419FK	1785.69	[M+2H]	0.7583	0.8512	0.86035	0.85705	0.872133	0.9028	0.8642	0.9836	0.936733	0.55	0.533333	0.5	0.0666667	0.333333	0.25	0.733333	0.25	0.333333	14.785	14.8233	14.69	14.58	14.6333	14.615	14.6467	14.69	14.5933	0.000207707	0.000210203	0.000379323	0.00016062	0.00033169	0.000662536	0.000593388	0.000581199	0.000555109	0.000115822	9.6896e-05	2.4784e-06	0.000107349	9.40895e-05	0.000194734	0.000517636	0.000118905
H3N5F1b	H3N5F1	TRUE; cF. LDN	G79625PA	1785.69	[M+2H]	0.8363	0.7797	0.8915	0.65765	0.8993	0.6961	0.819133	0.88845	0.6525	0.225	0.4	0.55	0.2	0.0333333	0.2	0.366667	0.4	0.1	14.9775	14.83	14.9	14.785	14.83	14.86	14.86	14.87	14.84	0.000189318	7.26838e-05	8.17166e-05	5.26533e-05	4.31766e-05	0.00011201	0.000386392	0.000182477	5.19343e-05	9.2937e-05	6.37393e-05	9.78387e-05	3.71959e-05	4.51804e-05	0.000147861	0.000264268	6.97554e-05
H4N5a	H4N5	TRUE; LDN	G78588HV	1801.69	[M+2H]	0.901525	0.922467	0.85495	0.841633	0.926633	0.7335	0.931267	0.78575	0.942333	0.175	0.233333	0.2	0.7	0.2	0.15	0.4	0.8	0.0666667	13.815	13.9033	13.725	13.72	13.6867	13.685	13.73	13.72	13.6933	0.00131777	0.000354232	0.000570699	0.00028554	0.000772995	0.000194433	0.00107938	8.3722e-05	0.00051842	0.000301402	0.000303556	0.00019076	4.71108e-05	0.00027611	0.000152893	0.000220198	5.788e-06
H4N3F1Am1a	H4N3F1Am1	TRUE; cF similar to _b and _c	G46759WS	1831.7	[M+2H]	0.631133	0.902333		0.79585	0.9346	0.9227	0.7372	0.7159		0.35	0.633333		0.4	0.2	0.05	0.1	0.1		14.5833	14.7267		14.49	14.5	14.47	14.56	14.58		0.00012635	0.00040614	2.07086e-05	0.000264615	4.35268e-05	0.000184128	0.0001089	0.000219039	5.9238e-06	7.98599e-05	0.000177967	6.7626e-06	0.000225174	4.80841e-05	0.000222064	0.000124082	4.49253e-05
H4N3F1Am1b	H4N3F1Am1	TRUE; cF; similar to _a and _c	G46759WS	1831.7	[M+2H]	0.94825	0.921733	0.8086	0.9256	0.9106	0.95255	0.9165	0.98065	0.8818	0.3	0.333333	0.25	0.1	0.3	0.15	0.166667	0.25	0.133333	14.9475	14.9233	14.86	14.76	14.755	14.805	14.8133	14.845	14.54	0.000676295	0.000490693	0.000437095	0.000391415	0.000110507	0.000471841	0.000810069	0.000599861	8.01734e-05	0.000178816	0.00011398	0.000324069	0.000342688	8.3726e-05	0.00027779	0.000312306	1.92298e-05
H4N3F1Am1c	H4N3F1Am1	TRUE; cF; similar to _a and _b	G46759WS	1831.7	[M+2H]	0.8557	0.905333	0.6993	0.88135	0.728	0.9356	0.8966	0.9648	0.7986	0.375	0.2	0.2	0.1	0.1	0.5	0.3	0.1	0.166667	15.12	15.1767	14.99	14.945	14.94	14.94	15.045	14.925	14.89	0.00044299	0.000286262	0.000117931	0.000374212	2.355e-05	0.000447585	0.000424658	0.000714304	0.000287152	0.000186379	0.000163273	0.000119222	0.000481883	1.85902e-05	5.26787e-05	0.000412224	0.000142617
H8N2	H8N2	TRUE; HM	G66676MI	1840.66	[M+2H]	0.99225	0.994767	0.99145	0.993467	0.994333	0.99315	0.9908	0.9921	0.994133	0.075	0.1	0.05	0.133333	0	0.1	0.133333	0.05	0.166667	12.8	12.8667	12.765	12.73	12.6867	12.665	12.7067	12.73	12.7067	0.0761782	0.0687239	0.0650741	0.0789283	0.0733233	0.07756	0.0928233	0.0774027	0.08263	0.0100534	0.0104265	0.0149993	0.0103349	0.0180276	0.0116379	0.00852194	0.00284224
H5N3Am1	H5N3Am1	TRUE; Hy, NeuAc, a2,3	G87000KP	1847.69	[M+2H]	0.93095	0.973433	0.96665	0.936833	0.961933	0.9579	0.9265	0.9176	0.9432	0.225	0.2	0.2	0.333333	0.1	0.1	0.4	0.15	0.166667	13.7625	13.8433	13.67	13.67	13.6433	13.63	13.6633	13.66	13.63	0.000896477	0.00144075	0.00115772	0.00101345	0.000494309	0.00155927	0.000945062	0.000931171	0.000501092	5.9158e-05	0.00026964	0.000771902	6.40666e-05	4.2999e-05	0.000835524	0.000254866	0.000277665
H5N3F2	H5N3F2	TRUE; aF; cF	G42760UJ	1849.7	[M+2H]	0.856833	0.806233	0.84095	0.805	0.713067	0.6857	0.8605	0.82855	0.889167	0.35	0.533333	0.3	0.166667	0.566667	0.1	1.26667	0.5	0.2	14.9367	14.8867	14.755	14.67	14.7	14.67	14.72	14.75	14.7	0.000147088	0.000244533	0.000161043	0.000154771	0.000120281	0.000266639	0.000412792	0.000497373	0.000440516	0.000117184	5.82495e-05	6.58401e-05	0.000151373	0.000103428	0.000277917	0.000272438	0.000156243
H4N3F1E1	H4N3F1E1	TRUE; cF; NeuAc; a2,6	G59576IJ	1860.71	[M+2H]	0.98795	0.9906	0.9788	0.9796	0.990633	0.98575	0.976967	0.97965	0.985567	0.4	0.333333	0.05	0.166667	0.166667	0.05	0.2	0.1	0.133333	16.455	16.4667	16.32	16.34	16.2767	16.25	16.2867	16.32	16.2967	0.00884907	0.00541438	0.00612595	0.00591029	0.0127531	0.00719065	0.009419	0.00726169	0.00961332	0.000933144	0.00190147	8.34881e-05	0.00505053	0.0030418	0.000571814	0.00346922	0.00215197
H6N3F1a	H6N3F1	TRUE; Hy; aF; M5	G25728OC	1865.69	[M+2H]	0.903325	0.950567	0.9206	0.9372	0.965	0.92555	0.9745	0.9785	0.981567	0.2	0.7	0.2	0.666667	0.333333	0.2	0.3	0.4	0.366667	13.665	13.7567	13.61	13.57	13.5533	13.54	13.5733	13.585	13.57	0.000875248	0.000847804	0.000756456	0.000622386	0.000738261	0.0010971	0.00147227	0.00174545	0.00120806	0.00028259	7.68413e-05	0.00025416	0.000485505	0.000252327	0.000613936	0.00092459	1.8738e-06
H6N3F1b	H6N3F1	TRUE; Hy; cF; M5	G71908GM	1865.69	[M+2H]	0.622533	0.7468		0.8271	0.8638	0.924	0.9117	0.7958	0.867267	0.95	0.3		0.0333333	0.0666667	0.4	0.0333333	0.65	0.266667	14.41	14.5933		14.48	14.455	14.31	14.37	14.465	14.4	0.000106024	0.00016794	1.67411e-05	8.04334e-05	0.000160143	0.000193774	0.000109715	0.000158304	0.000260883	5.84671e-05	2.04336e-05	1.7233e-06	5.60197e-05	0.000134926	0.000219568	0.000149074	1.63108e-05
H5N3E1	H5N3E1	TRUE; Hy, NeuAc, a2,6	G07737FV	1876.71	[M+2H]	0.97045	0.9664	0.9852	0.968467	0.989733	0.9823	0.977567	0.9744	0.9712	0.1	0.266667	0.15	0.1	0.133333	0.3	0.2	0.15	0.266667	15.715	15.73	15.605	15.6133	15.5633	15.54	15.5833	15.61	15.56	0.00257257	0.00226997	0.00287511	0.00259361	0.00326802	0.00263072	0.00249094	0.0019546	0.00248166	0.000460976	0.000589283	0.00071992	0.000510463	0.000525131	0.00070201	0.000669726	0.000146004
H7N3	H7N3	FALSE;	G45712CB	1881.69	[M+2H]	0.9382	0.9426	0.9536	0.9201	0.945467	0.8282	0.8223	0.9342	0.957833	0.275	0	0.1	0.733333	0.433333	0.65	0.2	0.8	0.233333	13.335	13.3933	13.255	13.2267	13.2133	13.195	13.2333	13.23	13.21	0.000402283	0.000445929	0.000623432	0.00056982	0.000736975	0.000388226	0.000483894	0.000299976	0.000725605	9.48135e-05	3.96726e-05	7.76092e-05	0.000220748	0.000305756	0.000359729	0.000155905	7.22472e-05
H5N4F1b	H5N4F1	TRUE; aF	G97989PQ	1906.72	[M+2H];[M+3H]	0.98075	0.9643	0.98125	0.979267	0.975167	0.96735	0.980667	0.98465	0.975533	0.225	0.333333	0.25	0.3	0.4	0.15	0.233333	0.1	0.133333	13.955	14.0233	13.855	13.8533	13.8233	13.825	13.85	13.86	13.8167	0.00289941	0.00237834	0.00406404	0.00309745	0.00252444	0.0031741	0.00452004	0.00357791	0.00364596	0.000436087	0.000194414	0.00169725	0.000539434	0.000328647	0.000556736	0.00294841	6.69878e-05
H5N4F1c	H5N4F1	TRUE; cF	G50783YN	1906.72	[M+2H];[M+3H]	0.98445	0.9924	0.9948	0.987967	0.992133	0.9922	0.986433	0.98945	0.988333	0.2	0.1	0.1	0.133333	0.1	0.15	0.133333	0.15	0.0333333	14.7075	14.7633	14.615	14.5933	14.5733	14.545	14.5967	14.615	14.55	0.0309103	0.0278213	0.0473073	0.0345086	0.0503391	0.0293673	0.0233863	0.018761	0.032972	0.0061948	0.00813797	0.00386363	0.0100242	0.0157935	0.0051057	0.00202605	0.000611734
H4N5F1a	H4N5F1	TRUE; cF; LDN	G83689KH	1947.75	[M+2H];[M+3H]	0.95435	0.944433	0.956	0.874833	0.958767	0.95665	0.923567	0.90575	0.945133	0.2	0.133333	0.3	0.2	0.166667	0.05	0.3	0.3	0.3	14.745	14.8033	14.65	14.61	14.6133	14.58	14.6267	14.66	14.59	0.00756326	0.00207624	0.00235898	0.00181264	0.00457428	0.0025557	0.00490383	0.00152048	0.00303679	0.00215532	0.000744634	0.000387586	0.0011096	0.00159455	0.0013453	0.00136553	0.000337327
H5N3F1Am1	H5N3F1Am1	TRUE; cF; Hy; a2,3; NeuAc; M4	G81450VD	1993.75	[M+2H]	0.679267	0.774867	0.645	0.4197	0.53185	0.7978	0.85	0.7093	0.773	1	0.266667	0.15	0.166667	0.366667	0.05	0	0.85	0.1	14.7633	14.7533	14.59	14.43	14.52	14.44	14.56	14.63	14.54	0.000216451	0.000322184	9.49622e-05	4.0257e-05	0.000132413	0.000253601	0.000173399	0.000216917	0.000113918	0.000186163	0.000185874	9.73868e-05	3.40701e-05	0.000122997	0.00031895	0.000254347	0.000164271
H9N2	H9N2	TRUE; HM	G60230HH	2002.71	[M+2H]	0.992275	0.9922	0.98935	0.9926	0.994933	0.99045	0.994133	0.9921	0.993067	0.1	0.1	0	0.166667	0.0666667	0.15	0.166667	0.1	0.233333	12.7475	12.8133	12.7	12.6833	12.6367	12.61	12.65	12.685	12.64	0.0546112	0.0656368	0.0526751	0.0700359	0.0582375	0.0575278	0.0827101	0.0717828	0.0866877	0.0120073	0.0165718	0.00345509	0.0132026	0.0210423	0.028577	0.00811603	0.01101
H6N3Am1	H6N3Am1	TRUE; Hy; NeuAc; a2,3	G80304CQ	2009.75	[M+2H]	0.91765	0.927933	0.7995	0.9561	0.8803	0.9177	0.912733	0.93405	0.933967	0.125	0.5	0.1	0.233333	0.3	0.5	0.366667	0.5	0.666667	13.5425	13.6333	13.475	13.4533	13.4267	13.395	13.45	13.445	13.4133	0.000960751	0.00150045	0.0010148	0.000865888	0.000641364	0.00150367	0.000920741	0.00141188	0.000822102	0.000254274	0.000257829	0.0011525	0.000170057	9.3965e-05	0.000960443	0.000466133	0.000742594
H5N3F1E1b	H5N3F1E1	TRUE; cF; Hy; a2,6; NeuAc	G64069SN	2022.77	[M+2H]	0.947125	0.952267	0.9155	0.909767	0.965067	0.93835	0.942967	0.9297	0.945233	0.125	0.366667	0.1	0.166667	0.366667	0.4	0.266667	0.05	0.3	16.255	16.2767	16.14	16.1633	16.1	16.075	16.11	16.13	16.12	0.00173888	0.00186497	0.00178062	0.00151332	0.00239363	0.00211074	0.00203941	0.00184489	0.00213821	0.000344635	0.00056453	0.00133138	0.000436647	0.000278334	0.000844511	0.000305823	7.65082e-05
H4N4F1Am1	H4N4F1Am1	TRUE; cF; a2,3; NeuAc	G08964AM	2034.78	[M+2H]	0.71385	0.74975	0.768	0.7785	0.7695	0.66225	0.59825	0.5557	0.5421	0.35	0.0666667	0.1	0.0333333	0.1	0.35	0.333333	0.85	0.1	14.885	14.96	14.76	14.79	14.74	14.705	14.7	14.8	14.73	0.000420221	0.000110275	0.000143187	0.000125161	5.26357e-05	0.000309974	0.000166393	0.000177531	4.70723e-05	0.000124549	8.07703e-05	0.000157471	0.000152291	6.43189e-05	0.000167433	0.000159515	4.44176e-05
H6N3E1	H6N3E1	TRUE; Hy; M5; a2,6; NeuAc	G35893NO	2038.76	[M+2H]	0.9586	0.971	0.98015	0.952067	0.9822	0.9213	0.9655	0.9577	0.979967	0.25	0.333333	0.1	0.266667	0.166667	0.1	0.233333	0.2	0.233333	15.555	15.5867	15.46	15.47	15.4167	15.37	15.4333	15.445	15.41	0.00338176	0.00387428	0.00440476	0.00339432	0.00445276	0.00351041	0.00389513	0.00343387	0.0034663	0.000617712	0.000514597	0.00110233	0.00055923	0.000341852	0.00165938	0.000915104	0.000539552
H5N4F2	H5N4F2	TRUE; cF; aF	G31037AT	2052.78	[M+2H];[M+3H]	0.98225	0.984667	0.9821	0.980767	0.9764	0.9881	0.985467	0.97365	0.982333	0.275	0.266667	0.1	0.2	0.2	0.1	0.333333	0.15	0.0666667	14.835	14.8867	14.745	14.7167	14.7	14.67	14.7133	14.735	14.6733	0.0101171	0.00769047	0.0117489	0.00958378	0.00842782	0.0114749	0.0129563	0.0132241	0.0125659	0.00177474	0.00131342	0.00422324	0.000533785	0.0021904	0.00540575	0.00902226	0.00180095
H4N4F1E1	H4N4F1E1	TRUE; cF; a2.6; NeuAc	G78947JK	2063.79	[M+2H];[M+3H]	0.9459	0.962433	0.9612	0.9065	0.9678	0.96275	0.9766	0.8846	0.968267	0.2	0.366667	0.25	0.1	0.3	0.15	0.4	0.2	0.333333	16.3725	16.4	16.26	16.2633	16.21	16.16	16.2267	16.24	16.23	0.00358063	0.00191364	0.00333694	0.00236651	0.00493277	0.0027336	0.00346309	0.00190042	0.00332674	0.000694698	0.000975432	0.000365791	0.00145819	0.000322298	0.00101901	0.000572019	0.000365834
H5N4E1a	H5N4E1	TRUE; ok	G80213NQ	2079.79	[M+2H]	0.777675	0.8981	0.90105	0.880667	0.8898	0.802	0.874567	0.631	0.959367	0.35	0.566667	0.3	0.4	0.333333	0.4	0.4	0.05	0.566667	15.1425	15.18	15.045	15.0233	15.0033	14.965	15.0133	14.98	14.98	0.000399271	0.000599382	0.00106231	0.000792688	0.00111594	0.000462739	0.000601107	0.000211157	0.00119563	0.000295859	0.000203506	0.000521494	0.000108649	0.000514027	0.000296394	0.000319756	0.000248858
H5N4E1b	H5N4E1	TRUE; ok	G80213NQ	2079.79	[M+2H];[M+3H]	0.98495	0.986	0.98505	0.9904	0.986933	0.98975	0.9803	0.98105	0.986733	0.175	0.2	0.15	0.266667	0.2	0.15	0.233333	0.05	0.233333	15.62	15.65	15.495	15.5033	15.47	15.435	15.4867	15.525	15.49	0.0272046	0.0245081	0.0325724	0.0318448	0.0374866	0.0215363	0.0247337	0.0212973	0.0261318	0.00496075	0.00768071	0.00936286	0.0084599	0.00346134	0.0015607	0.00318913	0.0054674
H8N3P1	H8N3P1	TRUE; HM; Phos; H1P1N1 present	G45493VK	2123.71	[M+2H]	0.84015	0.782667	0.9073	0.764433	0.8467	0.837	0.852933	0.83995	0.8841	0.175	0.2	0.15	0.333333	0.166667	0.1	0.166667	0.15	0.2	14.27	14.1933	14.05	14.03	14.01	13.92	14.0367	14.035	14.01	0.000154973	0.000228895	0.00072686	0.000290363	0.000373534	0.00028292	0.000444482	0.000508337	0.000506265	0.00019643	0.000150771	0.000370968	0.00024254	0.000284586	0.000355611	0.000180207	0.000381414
H6N5a	H6N5	TRUE; 3A; no evidence for other species	G55877NT	2125.79	[M+2H];[M+3H]	0.791067	0.770567	0.821	0.9224	0.852367	0.7108	0.8675	0.5384	0.933467	0.325	0.1	0.2	0.233333	0.233333	1	0.166667	0.3	0.166667	13.26	13.2267	13.11	13.035	13.06	13.03	13.11	13	13.06	0.000227764	0.000240829	0.000379632	0.000337371	0.000463956	0.000165559	0.000285629	0.000109164	0.000538206	9.94264e-05	7.48809e-05	0.000135502	0.000187647	0.000193102	0.000102233	0.00016975	7.52447e-05
H6N5b	H6N5	TRUE; 3A; no evidence for other species	G55877NT	2125.79	[M+2H];[M+3H]	0.689233	0.84195	0.83	0.76315	0.813133	0.5481	0.8176		0.93395	0.625	0.466667	0.25	0.333333	0.633333	0	0.266667		0.1	13.6633	13.67	13.43	13.415	13.4267	13.42	13.53		13.41	0.000101966	7.3817e-05	9.0949e-05	7.56044e-05	0.000174585	4.34966e-05	0.000226372	2.4309e-05	0.000181635	6.46443e-05	4.3608e-05	0.000102035	5.88829e-05	8.20626e-05	1.90468e-05	0.000215853	7.9935e-06
H10N2	H10N2	TRUE; HM	G19958IL	2164.77	[M+2H]	0.888425	0.926633	0.92985	0.9554	0.945433	0.9264	0.963367	0.88575	0.9704	0.4	0.266667	0.05	0	0.266667	0.4	0.166667	0.35	0.266667	12.775	12.8267	12.7	12.69	12.6667	12.63	12.6733	12.685	12.6533	0.00145462	0.00253397	0.00189864	0.00273622	0.00235447	0.00225789	0.00279913	0.00247197	0.00285901	0.000113546	0.00103508	3.35565e-05	0.0010156	0.00114511	0.00195781	0.000165727	0.00106971
H6N3F1E1	H6N3F1E1	TRUE; cF; Hy; NeuAc; a2,6	G18456CH	2184.82	[M+2H]	0.67715	0.8891	0.7776	0.6052	0.782167	0.74075	0.7049	0.69795	0.900833	0.875	0.533333	0.1	1.06667	0.566667	0.35	0.533333	0.45	0.233333	16.1075	16.1633	15.99	16.0833	16.03	15.93	15.9867	16	15.98	0.000474833	0.000654949	0.000566949	0.000298001	0.00053465	0.000622447	0.00054762	0.000476695	0.000998731	0.000192581	0.000164476	0.000745775	0.000314153	0.000254921	8.38876e-05	0.000289843	2.00026e-05
H5N4F1E1a	H5N4F1E1	TRUE; Fa, NeuAc, a2,6	G57413CY	2225.85	[M+2H];[M+3H]	0.909625	0.9341	0.9509	0.914133	0.9526	0.96565	0.936467	0.928	0.9585	0.225	0.3	0.3	0.4	0.333333	0.2	0.3	0.25	0.4	15.5275	15.56	15.415	15.4633	15.355	15.35	15.4033	15.42	15.3933	0.00397203	0.0037921	0.00565324	0.00453707	0.00280674	0.00342564	0.00443977	0.00472848	0.00501134	0.00077076	0.00181889	0.00284077	0.000760866	0.00283761	7.36296e-05	0.00124173	0.000127431
H5N4F1E1b	H5N4F1E1	TRUE; cF, NeuAc, a2,6	G41525YO	2225.85	[M+2H];[M+3H]	0.990925	0.991767	0.9946	0.992167	0.9923	0.98715	0.986033	0.99365	0.990033	0.225	0.3	0.25	0.3	0.2	0.2	0.366667	0.35	0.233333	16.1625	16.2067	16.045	16.0567	16.01	15.98	16.0333	16.05	16.0133	0.163535	0.148	0.178222	0.168064	0.269817	0.140504	0.132161	0.115707	0.181649	0.0160104	0.0255599	0.00416332	0.01421	0.0546794	0.0401433	0.026218	0.033198
H4N5F1Am1b	H4N5F1Am1	TRUE; cF; LDN; NeuAc; a2,3	G59005HN	2237.86	[M+2H];[M+3H]	0.867867	0.8181	0.7868	0.8205			0.81405			0.525	0.4	0.05	0.233333			0.266667			14.7933	14.8567	14.66	14.59			14.655			0.00141842	0.000639235	0.000145877	0.000491388	3.72929e-05	3.38483e-05	0.000610202	1.45716e-05	2.0769e-05	0.000951973	0.000343961	0.000181375	0.000445723	7.8517e-06	1.98331e-05	0.000472006	1.0637e-06
H4N5F1E1a	H4N5F1E1	TRUE; Figure S4	G90348SA	2266.87	[M+2H];[M+3H]	0.92225	0.947933	0.94895	0.864567	0.953067	0.8704	0.929167	0.925	0.9304	0.4	0.533333	0.4	0.533333	0.633333	0.45	0.466667	0.1	0.633333	16.165	16.19	16.045	16.0633	16.0167	15.98	16.0333	16.09	16.0267	0.00697193	0.00245688	0.00335179	0.00224776	0.00653495	0.00331573	0.00507892	0.00186406	0.00456874	0.00062703	0.00138749	0.000739723	0.0013403	0.000871395	0.00204083	0.00137341	0.00262343
H4N5F1E1b	H4N5F1E1	TRUE; cF; LDN; NeuAc; a2,6; H1N1E1	G23963ZR	2266.87	[M+2H];[M+3H]	0.94965	0.9003	0.9169	0.8499	0.956567	0.8614	0.965233	0.91095	0.946267	0.225	0.366667	0.45	0.633333	0.566667	0.35	0.4	0.35	0.333333	16.265	16.2967	16.12	16.1633	16.09	16.07	16.12	16.11	16.1033	0.00498773	0.00183224	0.00221042	0.00145717	0.00411863	0.00197428	0.00479375	0.00196177	0.00276858	0.000584429	0.000977792	0.000203389	0.000751551	0.000497782	0.000923964	0.00158728	0.000621552
H3N6F1E1	H3N6F1E1	TRUE; cF; LDN; LDN-S; NeuAc; a2,6	G12784YW	2307.9	[M+2H];[M+3H]	0.924025	0.8405	0.398	0.6355	0.844	0.7441	0.902767	0.808	0.811367	0.25	1.06667	0.35	0.833333	0.833333	0.6	0.433333	0.85	0.466667	16.255	16.29	16.145	16.115	16.11	16.1	16.12	16.175	16.13	0.00335141	0.000625959	0.000218315	0.000257346	0.000734104	0.000720983	0.00275268	0.000640362	0.000909712	0.0010816	0.000733125	4.10723e-05	0.000145412	0.000388118	0.000588337	0.000604059	0.000532374
H7N3F1E1	H7N3F1E1	TRUE; cF; Hy; M6; NeuAc; a2,3	G54244YI	2346.87	[M+2H]	0.705367	0.93235	0.7961	0.74695	0.815133	0.7624	0.7637	0.78955	0.948333	0.25	0.166667	0.05	0.466667	0.766667	0.2	0.6	0.4	0.4	16.0033	16.07	15.89	15.825	15.8333	15.7	15.8767	15.88	15.8267	0.000124424	0.000256125	0.000187995	0.000348574	0.000450153	0.000108956	0.000288294	0.000194032	0.000898153	5.14229e-05	0.000232209	0.000243539	0.000477315	0.000381623	0.000107479	0.000125309	3.6918e-06
H5N4E1Am1	H5N4E1Am1	TRUE; NeuAc; a2,3; a2,6	G32205BY	2369.9	[M+2H];[M+3H]	0.9699	0.9584	0.94355	0.965767	0.928533	0.957	0.9435	0.94965	0.844367	0.35	0.2	0.45	0.4	0.366667	0.3	0.4	0.7	0.733333	15.5575	15.59	15.46	15.4633	15.4167	15.395	15.4467	15.46	15.4633	0.0100489	0.0116851	0.011628	0.0130932	0.0050854	0.0124754	0.00894637	0.0108609	0.00454994	0.00120223	0.00231024	0.000409263	0.00505433	0.000886673	3.50909e-05	0.00137935	0.00136951
H6N4F1E1	H6N4F1E1	TRUE; cF, hybrid/bisect not clear	G35375HL	2387.9	[M+2H];[M+3H]	0.826033	0.892867	0.8633	0.839633	0.9256	0.6944	0.9141	0.7654	0.934733	0.425	1.56667	0.45	0.933333	1.03333	0.8	0.633333	1.5	0.9	15.9967	16.0033	15.86	15.88	15.83	15.785	15.82	15.865	15.8167	0.000325561	0.000603427	0.000431024	0.000460245	0.000865843	0.000401438	0.000203796	0.000206467	0.000561466	0.000132487	0.000208683	0.000499282	0.000173969	0.000173595	7.71581e-05	0.000247509	3.1561e-05
H5N4E2	H5N4E2	TRUE; NeuAc; a2,6	G95374WV	2398.91	[M+2H];[M+3H]	0.9478	0.974633	0.9562	0.975567	0.974833	0.97765	0.9597	0.96535	0.9753	0.15	0.4	0.3	0.266667	0.166667	0.3	0.166667	0.15	0.2	16.2975	16.3367	16.195	16.19	16.14	16.1	16.1633	16.18	16.1533	0.00390852	0.00316955	0.00469884	0.00462521	0.00587254	0.00441247	0.0038079	0.00233126	0.0045193	0.000980054	0.00163063	0.00171904	0.00108632	0.00371582	0.00241748	0.0011345	0.000832738
H6N5F2a	H6N5F2	TRUE; aF and cF	G74247JY	2417.91	[M+2H];[M+3H]	0.82265	0.909933	0.87195	0.9538	0.950067	0.9085	0.831867	0.89955	0.974233	0.1	0.466667	0.05	0.3	0.133333	0.05	0.2	0.3	0.233333	14.415	14.2767	14.13	14.11	14.1033	14.095	14.12	14.16	14.0833	0.00031733	0.000872273	0.00161895	0.00121702	0.00140303	0.000955174	0.00145711	0.00156521	0.0032112	0.000284742	0.000238356	0.00095222	0.00075019	0.000783781	0.000360226	0.000956532	0.000803666
H6N5F2b	H6N5F2	TRUE; aF and cF	G74247JY	2417.91	[M+2H];[M+3H]	0.914025	0.868567	0.95565	0.934533	0.937933	0.8471	0.9573	0.93495	0.965167	0.15	0.3	0.2	0.266667	0.233333	0.6	0.0666667	0.45	0.4	14.5325	14.5933	14.455	14.45	14.45	14.375	14.45	14.45	14.3933	0.00224281	0.00136352	0.00316877	0.00150365	0.00161694	0.00106895	0.00288978	0.00188951	0.00388393	0.000652626	0.00061862	0.0016193	0.000927329	0.00100639	0.00010066	0.00314864	0.000978169
H6N5E1a	H6N5E1	TRUE; NeuAc; a2,6	G12659ID	2444.92	[M+2H];[M+3H]	0.8204	0.857967	0.94435	0.906833	0.944	0.64815	0.858833	0.88755	0.959433	0.225	0.233333	0.25	0.366667	0.433333	0.15	0.4	0.35	0.566667	15.105	15.14	15.07	14.9933	14.9567	14.93	14.9967	15.02	14.9333	0.00065064	0.000646018	0.00123696	0.00108305	0.00184743	0.000375422	0.000872266	0.000492822	0.00164236	0.000207528	0.000367042	0.000880053	0.000350467	0.000130017	0.000397961	0.000234233	0.000274374
H5N4F1E1Am1	H5N4F1E1Am1	TRUE; cF; NeuAc; a2,3 and a2,6	G07527ZI	2515.96	[M+2H];[M+3H]	0.98965	0.990967	0.9885	0.992433	0.976867	0.98985	0.9852	0.98375	0.975133	0.175	0.366667	0.15	0.2	0.166667	0.2	0.2	0.05	0.166667	16.0925	16.14	15.995	16.0033	15.95	15.93	15.9633	15.995	15.9533	0.103472	0.121323	0.0946903	0.100964	0.0392341	0.12255	0.0796289	0.112574	0.0332035	0.0124078	0.00641323	0.0271339	0.00863824	0.00714136	0.0282929	0.00990346	0.0074717
H5N4F1E2	H5N4F1E2	TRUE; cF; NeuAc; a2,6	G34474PH	2544.97	[M+2H];[M+3H]	0.990025	0.9934	0.9881	0.987333	0.993833	0.9968	0.988267	0.9849	0.9904	0.1	0.2	0.1	0.133333	0.166667	0.05	0.133333	0.1	0.166667	16.735	16.76	16.615	16.62	16.55	16.54	16.5667	16.61	16.5733	0.0247825	0.0239825	0.0278127	0.02262	0.0331132	0.0272002	0.0250137	0.0224159	0.027165	0.00276303	0.00813923	0.00200869	0.00375316	0.0029134	0.0023974	0.00886612	0.00560573
H4N5F1E1Am1	H4N5F1E1Am1	TRUE; cF; LDN; LDN-S; NeuAc; a2,3; a2,6	G31685QV	2556.98	[M+2H];[M+3H]	0.966175	0.9345	0.78055	0.9147	0.8675	0.90745	0.924767	0.9762	0.914033	0.225	0.3	0.1	0.2	0.0333333	0.25	0.233333	0.3	0.133333	16.0875	16.1433	15.995	16.0033	15.9533	15.93	15.9667	15.995	15.9433	0.00674523	0.00338503	0.00193795	0.0026515	0.000775138	0.00432781	0.00432237	0.00275183	0.000786701	0.00172285	0.000884398	5.68726e-05	0.00142774	0.000519328	0.00221021	0.00140544	1.63059e-05
H6N5F1Am1a	H6N5F1Am1	TRUE; cF	G36203QN	2561.96	[M+2H];[M+3H]	0.889375	0.951267	0.9269	0.942533	0.893667	0.94845	0.92375	0.90435	0.809067	0.4	0.266667	0.3	0.366667	0.166667	0.05	0.2	0.05	0.3	14.2375	14.2333	14.055	14.06	14.0367	14.02	14.005	14.085	14.06	0.00126178	0.00314253	0.0021882	0.00262348	0.00124972	0.00239734	0.0014025	0.00275533	0.00170262	0.000636901	0.000522357	0.000123245	0.000282887	0.000635834	0.000879022	0.00140089	0.00203691
H6N5F1Am1b	H6N5F1Am1	TRUE; cF	G36203QN	2561.96	[M+2H];[M+3H]	0.900625	0.940967	0.9154	0.863133	0.894733	0.92085	0.863333	0.88515	0.90895	0.2	0.333333	0.3	0.266667	0.166667	0.4	0.333333	0.15	0.2	14.4825	14.52	14.36	14.3333	14.3233	14.305	14.3567	14.385	14.315	0.00357273	0.00322297	0.00341577	0.00238474	0.00168431	0.00203339	0.00341143	0.00174678	0.00171556	0.00118521	0.000761218	0.000727106	0.000492045	0.000726646	0.000126468	0.00222083	0.000805708
H4N5F1E2	H4N5F1E2	TRUE; cF; LDN; LDN-S; NeuAc; a2,6	G84803GY	2586	[M+3H]	0.9299	0.8442	0.8777	0.9123	0.9174	0.91465	0.908567	0.76215	0.9501	0.175	0.166667	0.15	0.133333	0.0666667	0.3	0.333333	0.55	0.166667	16.7525	16.7867	16.64	16.595	16.58	16.54	16.5933	16.64	16.5967	0.00104436	0.000382587	0.000422226	0.000306507	0.000766425	0.000527671	0.00120617	0.000253264	0.000933033	0.000136901	0.000309203	0.00015096	0.000203869	3.39553e-05	0.000170853	0.000470903	5.51006e-05
H6N5F1E1a	H6N5F1E1	TRUE; cF; NeuAc; a2,6	G29198JG	2590.98	[M+2H];[M+3H]	0.9758	0.979133	0.9834	0.9769	0.9916	0.97275	0.973767	0.97295	0.989	0.2	0.233333	0.15	0.133333	0.2	0.2	0.233333	0.05	0.133333	15.7325	15.76	15.62	15.6267	15.58	15.56	15.6033	15.635	15.5967	0.00954899	0.00884612	0.0138036	0.0101496	0.0185162	0.00851977	0.00886955	0.00787618	0.0170828	0.00133113	0.00164607	0.00578549	0.000708966	0.00154315	0.00102019	0.00156091	0.000284081
H6N5F1E1b	H6N5F1E1	TRUE; cF; NeuAc; a2,6	G29198JG	2590.98	[M+2H];[M+3H]	0.9479	0.981633	0.96535	0.959167	0.971867	0.9818	0.976	0.9683	0.963967	0.175	0.333333	0.2	0.2	0.333333	0.15	0.266667	0.15	0.233333	15.81	15.8667	15.71	15.7533	15.6733	15.665	15.7133	15.74	15.6867	0.00635352	0.00357227	0.00383178	0.0041096	0.00569742	0.00196424	0.00558672	0.00307315	0.00627982	0.00228489	0.000934024	0.00128666	0.00127158	0.000521525	0.00153793	0.000761838	0.00157992
H7N6F1	H7N6F1	TRUE; cF	G36136WS	2636.98	[M+2H];[M+3H]	0.887333	0.942133	0.9193	0.910667	0.974233	0.937	0.941967	0.81975	0.964133	0.05	0.366667	0.2	0.133333	0.166667	0.15	0.1	0.35	0.3	13.9733	14.03	13.83	13.8467	13.82	13.7	13.8467	13.84	13.7933	0.000630815	0.000667696	0.00248888	0.000779477	0.00206488	0.00041049	0.00120786	0.000456186	0.00266791	0.000367406	0.000425115	0.00148641	0.000332378	0.000247147	0.000521968	0.000444425	0.000481891
H5N4F2E1Am1	H5N4F2E1Am1	TRUE; Figure S4	G04244JB	2662.01	[M+2H];[M+3H]	0.93775	0.970133	0.96465	0.9678	0.93065	0.9815	0.9563	0.9715	0.958867	0.2	0.3	0.15	0.166667	0.0666667	0.1	0.266667	0.1	0.2	16.09	16.15	15.995	16.01	15.9	15.93	15.9633	16	15.9533	0.00298614	0.00573177	0.00366355	0.0032901	0.00168189	0.00578259	0.00378961	0.00726004	0.00225987	0.000461987	0.00070595	0.000466934	0.00116676	0.00143469	7.3574e-06	0.000798199	5.48496e-05
H5N4F2E2	H5N4F2E2	TRUE; Fa and cF; NeuAc; a2,6; H1N1E1F1 (831)	G92558HR	2691.03	[M+3H]	0.9132	0.9289	0.93025	0.913267	0.8834	0.9308	0.963033	0.9686	0.966467	0.275	0.3	0.3	0.233333	0.266667	0.25	0.133333	0.15	0.233333	16.6875	16.7267	16.57	16.5967	16.53	16.485	16.5267	16.565	16.5467	0.000715737	0.000747767	0.0010245	0.00079429	0.00101743	0.00107792	0.0010224	0.00127128	0.00141848	0.000100943	0.000200666	0.000692603	0.000424969	0.000483179	0.000271031	8.5802e-05	6.72713e-05
H6N5E1Am1	H6N5E1Am1	TRUE; 3A; NeuAc; a2,3; a2,6	G16213AF	2735.03	[M+2H];[M+3H]	0.973325	0.964767	0.95355	0.9449	0.9701	0.94915	0.934067	0.9448	0.941133	0.025	0.366667	0.35	0.2	0.333333	0.35	0.233333	0.5	0.166667	15.0825	15.12	14.97	14.9733	14.9333	14.89	14.9567	14.97	14.9133	0.00206914	0.00237477	0.00286761	0.00194528	0.00195476	0.00181557	0.00182674	0.00183863	0.00189899	0.000299044	0.000310888	0.0013534	0.000568299	0.000197759	4.19618e-05	0.000414481	3.1409e-05
H7N6F2b	H7N6F2	TRUE; cF and Fa	G69128YV	2783.04	[M+2H];[M+3H]	0.864	0.850767	0.93775	0.857933	0.9735	0.8542	0.8503	0.8425	0.9815	0.025	0.3	0.15	0.3	0.233333	0.3	0.133333	0.2	0.166667	13.85	14.01	13.82	13.8233	13.8233	13.73	13.8467	13.825	13.83	0.00013428	0.000175568	0.00118991	0.000628392	0.000959665	0.000369826	0.000989778	0.000451896	0.00280756	0.000117935	9.02685e-05	0.00101664	0.000617157	0.000486032	0.000439923	0.000734954	0.000340536
H7N6F2c	H7N6F2	TRUE; cF and Fa	G69128YV	2783.04	[M+2H];[M+3H]	0.948	0.849267	0.80395	0.92105	0.803133	0.8173	0.744	0.85105	0.889467	0.05	0.6	0.25	0.233333	0.333333	0.25	0.3	0.2	0.166667	13.81	14.06	13.92	13.82	13.9167	13.92	13.9067	13.93	13.8733	5.62521e-05	0.000185073	0.00034866	0.000216097	0.000299518	0.000121595	0.000399548	0.000218284	0.00110108	4.95506e-05	0.00015828	3.86314e-05	0.000140874	0.000231467	0.000125023	0.000252035	8.99397e-05
H7N6E1a	H7N6E1	TRUE; 4A; NeuAc; a2,6	G80182CJ	2810.05	[M+3H]	0.5928	0.8852	0.6891	0.5926	0.952833		0.7394		0.928867	0.2	0.0666667	0.05	0.3	0.1		0.233333		0.166667	14.75	14.87	14.52	14.41	14.43		14.44		14.4133	7.01038e-05	9.02505e-05	0.000309834	6.1005e-05	0.000587472	2.37049e-05	5.65171e-05	1.88258e-05	0.000908293	4.83878e-05	0.000125254	0.000416766	5.0793e-05	0.000127656	1.98756e-05	4.65851e-05	6.8658e-06
H7N6E1b	H7N6E1	TRUE; 4A; NeuAc; a2,6	G80182CJ	2810.05	[M+3H]	0.73635	0.7955	0.6891	0.635	0.83015				0.71825	0.05	0.0666667	0.05	0.2	0.266667				0.1	14.95	15.08	14.52	14.62	14.58				14.64	0.000105192	6.64069e-05	0.0003114	8.61386e-05	0.000287744	2.22592e-05	2.44677e-05	1.81917e-05	0.000145051	8.21038e-05	7.60171e-05	0.000414551	5.50032e-05	0.000364482	7.7969e-06	1.90982e-05	1.26452e-05
H6N5F1Am2a	H6N5F1Am2	TRUE; aF; 3A; NeuAc; a2,3	G74155BB	2852.07	[M+3H]	0.9637	0.942167	0.93505	0.9543	0.8195	0.93395	0.899067	0.9307	0.8635	0.225	0.266667	0.15	0.266667	0	0.25	0.366667	0.1	0.133333	14.2233	14.2167	14.065	14.04	14.02	13.99	14.0333	14.07	14	0.00074513	0.00196064	0.00134767	0.00153375	0.000200313	0.00143359	0.00121237	0.00209585	0.000349977	0.000594325	0.000691576	0.000845647	0.000200804	0.000323084	0.0011645	0.000848515	0.00143757
H6N5F1Am2b	H6N5F1Am2	TRUE; cF; 3A; NeuAc; a2,3	G30867VT	2852.07	[M+3H]	0.96605	0.9573	0.95595	0.961633	0.947667	0.9804	0.93935	0.95475	0.934367	0.225	0.366667	0.35	0.1	0.2	0.15	0.233333	0.25	0.266667	14.43	14.4933	14.315	14.3167	14.29	14.275	14.365	14.335	14.2667	0.00300129	0.00396389	0.00280332	0.00230918	0.00128082	0.00293721	0.00266172	0.00274825	0.00165446	0.00123815	0.000294885	0.000100319	0.000702901	0.00070426	0.000837192	0.00229511	0.00134645
H6N5F1E1Am1	H6N5F1E1Am1	TRUE; cF	G57660JQ	2881.09	[M+2H];[M+3H]	0.9586	0.9625	0.93785	0.944567	0.942733	0.9408	0.917433	0.94585	0.882367	0.175	0.266667	0.1	0.1	0.166667	0.2	0.233333	0.05	0.2	15.6725	15.6933	15.56	15.5633	15.5233	15.495	15.54	15.565	15.5267	0.025986	0.0258776	0.0237531	0.0196191	0.0194027	0.0198389	0.0223095	0.0260583	0.0210017	0.00149917	0.00130045	0.00587183	0.00231949	0.00378272	3.57237e-05	0.00243809	0.001382
H6N5F1E2	H6N5F1E2	TRUE; cF; 3A; NeuAc; a2,6	G75663RX	2910.1	[M+3H]	0.5558	0.677033	0.9679	0.7957	0.881		0.823		0.857033	0.1	0.633333	0.2	0.366667	0.2		0.233333		0.333333	16.72	16.29	16.17	16.13	16.13		16.04		16.13	6.76888e-05	0.000218179	0.000507566	0.000170104	0.000828416	3.59532e-05	0.000150896	1.30774e-05	0.000565981	5.90109e-05	0.000145081	0.000701265	0.000147722	0.000324992	2.71202e-05	0.000246952	6.4178e-06
H7N6F1Am1b	H7N6F1Am1	TRUE; cF; NeuAc; a2,3; 4A	G14087NS	2927.09	[M+3H]	0.915467	0.945033	0.9279	0.879933	0.875933	0.8569	0.929967	0.87785	0.8521	0.175	0.233333	0.4	0.2	0.266667	0.3	0.133333	0.05	0.233333	13.9567	14.0033	13.83	13.8233	13.7833	13.785	13.8167	13.84	13.7867	0.000865951	0.00149812	0.00221596	0.00106315	0.00117734	0.000579391	0.00170122	0.00143519	0.0022256	0.000738911	0.00029853	0.000433085	0.000569478	0.000474446	0.000288298	0.000531338	0.00121625
H6N5Am3a	H6N5Am3	FALSE;	G00545SU	2996.13	[M+3H]		0.822		0.3681							0		0							13.145		13.15						1.93917e-05	0.000145215	2.65364e-05	3.38919e-05	1.62679e-05	1.52677e-05	1.85377e-05	3.17881e-05	1.48407e-05	1.75077e-05	0.000113479	1.68391e-05	2.69378e-05	4.6124e-06	1.40423e-05	7.6496e-06	2.08184e-05
H6N5Am3b	H6N5Am3	TRUE; NeuAc; a2,3	G00545SU	2996.13	[M+3H]		0.8483	0.791	0.8219			0.6512		0.6836		0.3	0.25	0.1			0.1		0.133333		13.51	13.43	13.45			13.39		13.47	2.21535e-05	0.000141118	0.000111045	5.4592e-05	1.24847e-05	1.49978e-05	5.9292e-05	1.20368e-05	1.27113e-05	7.2095e-06	0.000119019	0.000124437	2.95088e-05	1.12733e-05	1.69709e-05	6.0735e-05	1.42959e-05
H6N5E3	H6N5E3	FALSE; no frag	G77136JN	3083.17	[M+3H]				0.7844									0.266667									16.51						4.20103e-05	2.16528e-05	9.2038e-06	0.00031103	1.23844e-05	2.36175e-05	2.69062e-05	2.54442e-05	8.091e-06	1.04042e-05	7.4728e-06	7.4345e-06	0.000263369	1.1957e-06	1.38896e-05	1.90786e-05	1.14493e-05
H7N6F2E1a	H7N6F2E1	TRUE; aF only; 4A; NeuAc; a2,6	G73210RN	3102.17	[M+3H]	0.911125	0.943	0.9094	0.9176	0.9508	0.86335	0.927367	0.92075	0.957467	0.225	0.4	0.1	0.266667	0.266667	0.25	0.266667	0.3	0.233333	15.365	15.3867	15.26	15.24	15.1867	15.19	15.29	15.27	15.1933	0.00256594	0.00234608	0.00441983	0.00285158	0.00617078	0.00215525	0.00321319	0.0030866	0.0094451	0.000702856	0.000352917	0.00412628	0.00167464	0.00339035	0.000822058	0.00069307	0.000203217
H7N6F2E1b	H7N6F2E1	TRUE; cF and aF; 4A; NeuAc; a2,6	G72799AU	3102.17	[M+3H]	0.898267	0.924267	0.75525	0.9399	0.9051	0.6912	0.88525	0.9165	0.881867	0.15	0.2	0.1	0.133333	0.5	0.65	0.233333	0.1	0.333333	15.5933	15.5367	15.425	15.37	15.3433	15.335	15.44	15.42	15.3633	0.000771871	0.000674104	0.000891227	0.00101899	0.000739877	0.000369116	0.000880677	0.000828376	0.00177847	0.000479673	0.000193178	0.000401853	0.000874921	0.000489303	0.00030033	0.000794233	0.00021913
H6N5F1Am3a	H6N5F1Am3	TRUE; cF; NeuAc; a2,3	G46888OH	3142.19	[M+3H]	0.84035	0.966333	0.8744	0.927667	0.981	0.9575	0.8825	0.9358	0.8485	0.35	0.333333	0.1	0.133333	0.266667	0.1	0.0666667	0.1	0.466667	14.135	14.1833	14.02	13.9933	13.97	13.975	14.055	14.04	13.9567	0.00064259	0.00252691	0.00117879	0.00165639	0.000117609	0.00200259	0.00077658	0.00199785	0.00019136	0.000269072	0.000902563	0.000990725	0.000207543	0.000189144	0.00119387	0.000714719	0.00148515
H6N5F1Am3b	H6N5F1Am3	TRUE; cF; NeuAc; a2,3	G46888OH	3142.19	[M+3H]	0.925675	0.964733	0.966	0.9569	0.8491	0.9601	0.913667	0.96835	0.925967	0.4	0.366667	0.35	0.4	0.333333	0.1	0.233333	0.25	0.5	14.415	14.46	14.295	14.27	14.2667	14.24	14.28	14.3	14.24	0.00214824	0.00416429	0.00295024	0.00257149	0.000576262	0.00314974	0.00200964	0.00307947	0.000744796	0.00059349	0.00150001	0.0011027	0.00110609	0.000431637	0.0011285	0.000758907	0.000772785
H8N7F2	H8N7F2	TRUE; cF and aF; LacNAc (high abundant mz 731)	G63897VR	3148.17	[M+3H]		0.6885	0.77075	0.80775	0.887		0.8977	0.7356	0.946		0.4	0.15	0.466667	0.133333		0.166667	0.2	0.233333		14.01	13.63	13.665	13.52		13.615	13.54	13.5667	2.68939e-05	4.84884e-05	0.000533697	0.000150095	0.000382141	2.3923e-05	0.000437925	6.55267e-05	0.00187797	1.29541e-05	4.78308e-05	0.000345075	0.00013053	0.000523751	2.26033e-05	0.000457507	8.58474e-05
H6N5F1E1Am2a	H6N5F1E1Am2	TRUE; cF; NeuAc; a2,3; a2,6	G59256TP	3171.2	[M+3H]	0.8559	0.898167	0.8174	0.85685	0.811333	0.9089	0.865267	0.7798	0.836933	0.175	0.533333	0.6	0.366667	0.5	0.05	0.233333	0.1	0.7	15.3233	15.32	15.16	15.13	15.11	15.1	15.15	15.22	15.1267	0.000412563	0.000873948	0.000515729	0.00019837	0.000269883	0.000517462	0.000657017	0.000247392	0.000517247	0.000263935	0.000246885	0.000162079	0.000148607	0.000225903	0.000268897	0.000271397	0.000341199
H6N5F1E1Am2b	H6N5F1E1Am2	TRUE; cF; NeuAc; a2,3; a2,6	G59256TP	3171.2	[M+3H]	0.986025	0.989467	0.9729	0.9696	0.9725	0.98055	0.979	0.9819	0.962233	0.225	0.3	0.1	0.333333	0.7	0.2	0.1	0.05	0.4	15.6175	15.65	15.495	15.52	15.46	15.435	15.4733	15.525	15.4767	0.0156737	0.0239061	0.0149245	0.0146428	0.00731269	0.0183197	0.0142743	0.0211734	0.00608676	0.00308622	0.00230619	4.57894e-05	0.00107152	0.00228784	0.00560497	0.00294276	0.00418172
H8N7E1	H8N7E1	TRUE; NeuAc; a2,6; LacNAc (high abudant mz 731)	G59857WA	3175.18	[M+3H]				0.551	0.865				0.783433				0.9	0.2				0.266667				14.18	14.16				14.0667	2.61467e-05	9.7522e-06	3.32476e-05	3.54675e-05	4.0607e-05	2.65377e-05	1.6223e-05	1.0571e-05	0.000284651	1.35382e-05	6.6937e-06	2.90507e-05	1.35943e-05	5.90455e-05	1.69939e-05	1.27954e-05	4.1964e-06
H6N5F1E2Am1	H6N5F1E2Am1	TRUE; cF; NeuAc; a2,6; a2,3	G24176CX	3200.22	[M+3H]	0.942075	0.9615	0.94945	0.885733	0.946733	0.9139	0.951767	0.9409	0.951767	0.15	0.433333	0.3	0.333333	0.2	0.3	0.2	0.3	0.333333	16.235	16.2633	16.115	16.1233	16.0667	16.04	16.0967	16.11	16.0767	0.0022252	0.0025064	0.00296169	0.00123777	0.00239428	0.002032	0.00220942	0.00205929	0.00243046	0.000350563	0.000814009	0.000982904	5.95159e-05	0.000723621	0.000929447	0.00102676	4.0042e-05
H7N6F1Am2	H7N6F1Am2	TRUE; cF; 4A; NeuAc; a2,3	G93560JZ	3217.21	[M+3H]	0.94725	0.931167	0.94205	0.961667	0.905667	0.95635	0.9281	0.89585	0.863333	0.4	0.333333	0.4	0.3	0.533333	0.35	0.233333	0.25	0.266667	13.9025	14.0033	13.8	13.8	13.7633	13.755	13.8067	13.845	13.78	0.00194724	0.00342575	0.00266113	0.00247	0.00102467	0.00269507	0.00266811	0.00343877	0.00194569	0.00055158	0.00101926	0.000145008	0.000354054	0.000544881	0.00106241	0.000503499	0.00205112
H7N6F1E1Am1a	H7N6F1E1Am1	TRUE; aF; NeuAc; a2,6; a2,3	G05525BH	3246.22	[M+3H]	0.943725	0.959	0.95	0.9393	0.9497	0.94785	0.921833	0.9212	0.913967	0.1	0.233333	0.3	0.266667	0.233333	0.15	0.233333	0.05	0.3	15.23	15.2633	15.12	15.1233	15.09	15.07	15.1033	15.12	15.09	0.00485541	0.00594409	0.00679893	0.00412286	0.00900672	0.00448098	0.00530814	0.00512658	0.0108211	0.00110151	0.000953033	0.00253388	0.000706708	0.00358123	0.00112793	0.00142281	0.00132911
H7N6F1E1Am1b	H7N6F1E1Am1	FALSE; no frag; interfering peak coelutes, took cutoff idotp <0.8 = removed.	G33439QP	3246.22	[M+3H]	0.952125	0.9004	0.9115	0.8477	0.9232	0.9271		0.9177		0.35	0.366667	0.25	0.166667	0.1	0.1		0.05		15.335	15.3867	15.24	15.3	15.3	15.07		15.27		0.00370594	0.00208804	0.000929093	0.00132202	0.000380183	0.00120162	2.39593e-05	0.00133327	7.855e-06	0.00118458	0.000552833	0.00125307	0.00221836	0.000630107	0.00165374	1.13087e-05	0.00186904
H6N5E2Am2	H6N5E2Am2	TRUE; Figure S4	G16241SR	3344.27	[M+3H]		0.6254	0.5317	0.859833	0.731	0.7781		0.7838	0.862		0.266667	0.65	0.3	0.133333	0.3		0.35	0.366667		14.81	14.82	14.8133	14.83	14.79		14.69	14.74	3.33575e-05	6.12298e-05	8.4871e-05	0.00184458	7.60541e-05	0.000386536	2.7775e-05	0.00016348	8.92129e-05	2.68441e-05	7.47555e-05	0.000102414	0.00159309	0.000110994	0.000522582	1.74642e-05	0.000203382
H7N6F2Am2	H7N6F2Am2	TRUE; cF and aF; NeuAc; a2,3; siallewisx (H1N1F1Am1)	G81213MH	3363.26	[M+3H]	0.9457	0.927433	0.9158	0.9094	0.9633	0.88265	0.9026	0.9154	0.934167	0.1	0.4	0.45	0.133333	0.133333	0.35	0.2	0.15	0.3	13.8	13.99	13.81	13.755	13.8	13.75	13.89	13.82	13.7667	0.000253936	0.00148491	0.000838751	0.000673566	0.000323902	0.00145032	0.00112719	0.00287857	0.00117493	0.000426883	0.000853339	0.000104858	0.000566691	0.000537407	0.00123868	0.00109028	0.00165892
H6N5E3Am1	H6N5E3Am1	FALSE;	G10142XW	3373.28	[M+3H]				0.8881									0.233333									15.56						2.21037e-05	1.18687e-05	3.8106e-05	0.000914373	1.35804e-05	2.42256e-05	2.18703e-05	1.51513e-05	7.473e-06	1.39611e-05	7.355e-06	3.10159e-05	0.000837488	4.9114e-06	1.89463e-05	1.64942e-05	3.188e-07
H7N6E1Am2	H7N6E1Am2	TRUE; 4A; NeuAc; a2,3; a2,6	G93398PT	3390.27	[M+3H]	0.7839	0.8956	0.8275	0.8673	0.8531	0.8282	0.8979	0.90715	0.84575	0.35	0.466667	0.4	0.3	0.166667	0.1	0.1	0.45	0.566667	14.5833	14.5833	14.41	14.3767	14.37	14.41	14.45	14.425	14.375	0.000355647	0.00105167	0.000711728	0.000475404	0.000127368	0.000218953	0.000390624	0.000931763	0.000280388	0.000220345	0.00018026	0.000176605	0.000169351	0.000203122	0.000296426	0.000363619	0.000577231
H7N6F2E1Am1	H7N6F2E1Am1	TRUE; 4A; cF and aF; NeuAc; a2,3; a2,6; LacNAc-S (H1N1F1Am1)	G94951HZ	3392.28	[M+3H]	0.94105	0.9723	0.9566	0.945233	0.963767	0.95045	0.955267	0.96935	0.943	0.275	0.333333	0.25	0.266667	0.2	0.15	0.366667	0.05	0.3	15.3275	15.33	15.185	15.1533	15.1067	15.16	15.14	15.185	15.0833	0.00390678	0.00686545	0.0061356	0.00471033	0.00570325	0.0056163	0.00660519	0.00920262	0.01114	0.00121633	0.00151294	0.0030659	0.0018427	0.00358745	0.00235457	0.000824034	0.00306901
H8N7F2Am1	H8N7F2Am1	TRUE; aF and cF	G99208ZM	3438.28	[M+3H]	0.85905	0.9437	0.7995	0.8598	0.7345	0.90415	0.8678		0.889933	0.15	0	0.3	0.133333	0.366667	0.6	0.2		0.666667	13.515	13.54	13.54	13.57	13.54	13.49	13.6		13.5567	0.000199226	0.000288118	0.000192477	8.47448e-05	0.000229405	0.000338004	0.000397474	5.3003e-06	0.00118048	0.000216228	0.000470778	0.000256846	8.12545e-05	0.000147209	0.000203114	0.000666712	3.7002e-06
H8N7E1Am1	H8N7E1Am1	FALSE;	G61863DO	3465.3	[M+3H]			0.6422		0.829	0.7779	0.8195		0.8302			0.1		0.2	0.05	0.4		0.166667			14.16		14.11	14	14.2		14.15	2.94436e-05	1.71124e-05	8.55177e-05	1.95846e-05	0.00011291	0.000133683	0.000238824	2.05645e-05	0.000549648	1.74966e-05	9.41e-06	0.000103777	1.37298e-05	0.000169015	0.000113987	0.000176502	2.704e-07
H8N7F2E1	H8N7F2E1	TRUE; cF and aF; NeuAc; a2,6; LacNAc (high abundant mz 731)	G34698ZH	3467.3	[M+3H]	0.85135	0.82285	0.8408	0.879667	0.9368	0.956	0.904367	0.9158	0.976167	0.125	0.2	0.1	0.233333	0.566667	0.15	0.233333	0.1	0.1	15.0475	15.125	14.92	14.91	14.8867	14.76	14.9167	14.945	14.8767	0.00117095	0.000626626	0.00142961	0.0013065	0.0024668	0.000677182	0.0013595	0.00123792	0.00685945	0.000382517	0.00052409	0.00141384	0.000939579	0.00149699	0.000945019	0.000771167	0.00019472
H7N6F1Am3	H7N6F1Am3	TRUE; removed 4th isotop (overlapping species interference); cF; NeuAc; a2,3	G77624IU	3507.32	[M+3H]	0.9685	0.9697	0.89765	0.952133	0.834133	0.94735	0.951667	0.93955	0.911033	0.175	0.3	0.4	0.366667	0.466667	0.35	0.5	0.45	0.333333	13.8775	13.9533	13.77	13.7633	13.7467	13.735	13.7767	13.795	13.74	0.00160667	0.00391988	0.00271597	0.00267525	0.000361646	0.00285649	0.00236077	0.00351368	0.000827525	0.000648922	0.00171045	0.00120401	0.000546958	0.000279323	0.00177286	0.00114632	0.00142101
H7N6F1E1Am2a	H7N6F1E1Am2	TRUE; 4A; aF; NeuAc; a2,3; a2,6	G12510VO	3536.33	[M+3H]	0.948875	0.958667	0.9406	0.919433	0.924633	0.95445	0.9259	0.92905	0.8835	0.3	0.233333	0.1	0.333333	0.2	0.2	0.266667	0.25	0.266667	15.185	15.2067	15.07	15.0667	15.0267	14.99	15.04	15.055	15.03	0.00498807	0.0078542	0.00586539	0.00466234	0.00327162	0.0055916	0.00617043	0.00733176	0.00522944	0.00143586	0.000744971	0.00175999	0.00107144	0.0015672	0.00207593	0.00124123	0.00336878
H7N6F1E1Am2b	H7N6F1E1Am2	FALSE;	G56691UE	3536.33	[M+3H]	0.938975	0.953133	0.9115	0.921533	0.934433	0.9474	0.9338	0.93965	0.6942	0.35	0.5	0.25	0.466667	0.2	0.35	0.233333	0.15	0.0666667	15.2975	15.3233	15.13	15.1633	15.1533	15.115	15.1567	15.21	15.15	0.00330341	0.00381291	0.00123165	0.00208472	0.00102475	0.00309761	0.00227908	0.00447055	9.47038e-05	0.000657668	0.00121858	0.00169747	0.000822323	0.000630888	0.00133809	0.000425484	0.00106942
H8N7F1Am2	H8N7F1Am2	TRUE; Fa	G10566MZ	3582.34	[M+3H]	0.89095	0.9129	0.943	0.7215	0.8911	0.9285	0.853	0.85895	0.821	0.175	0.2	0.3	0.166667	0.166667	0.1	0.333333	0.3	0.266667	13.755	13.6867	13.43	13.56	13.48	13.42	13.565	13.51	13.5	0.000454873	0.00117933	0.000538511	0.00038078	0.000422488	0.000645383	0.000783275	0.00150948	0.000834781	0.000508035	0.000678983	0.000732675	0.000557175	0.00069983	0.000873803	0.000674391	8.7561e-06
H8N7F1E1Am1	H8N7F1E1Am1	TRUE; cF; NeuAc; a2,3; a2,6; LacNAc (high abudant mz 731); narrowed extraction width due to overlap interferrence	G24637XH	3611.35	[M+3H]	0.930225	0.925567	0.9321	0.9028	0.9173	0.92095	0.892767	0.93605	0.921733	0.3	0.166667	0.25	0.233333	0.333333	0.3	0.4	0.1	0.233333	14.9275	14.9633	14.85	14.8167	14.7933	14.745	14.7967	14.845	14.76	0.00210289	0.00185294	0.00250201	0.00102973	0.00339795	0.00108002	0.00145978	0.00245639	0.00343108	0.00110936	0.00061306	0.00018931	0.000244799	0.00160244	0.00043722	0.000588017	0.000267609
H7N6Am4	H7N6Am4	FALSE;	G07441NQ	3651.37	[M+3H]		0.83765	0.6421	0.7574		0.8893		0.7194			0.0333333	0.6	0.0666667		0		0.2			12.895	12.92	12.67		12.75		12.85		2.60961e-05	0.000316853	7.36895e-05	9.55125e-05	6.9433e-06	0.000288964	2.12925e-05	0.000182653	1.14888e-05	1.01817e-05	0.000291768	8.03973e-05	0.000112158	4.1359e-06	0.000373683	1.10935e-05	0.000210889
H7N6F2Am3a	H7N6F2Am3	TRUE; aF; NeuAc; a2,3; siallewisx (H1N1F1Am1)	G58159SU	3653.38	[M+3H]	0.8543	0.920367	0.9113	0.8553	0.7497	0.8985	0.94405	0.90415	0.765833	0.15	0.266667	0.35	0.233333	0.7	0.85	0.433333	0.55	0.533333	14.055	13.9633	13.75	13.7933	13.71	13.76	13.82	13.8	13.7367	0.000165761	0.00138487	0.000285486	0.000790262	9.96458e-05	0.00120855	0.000619567	0.00221022	0.000311373	0.000171254	0.000741353	0.000354089	0.000321155	7.20662e-05	0.000808549	0.000612553	0.00186165
H7N6E1Am3	H7N6E1Am3	TRUE; 4A; NeuAc; a2,6; a2,3	G69819VE	3680.39	[M+3H]	0.61595	0.878933	0.654	0.845267		0.9057	0.70365	0.93105		0.35	0.366667	0.25	0.466667		0.3	0.666667	0.25		14.64	14.5167	14.365	14.32		14.285	14.28	14.36		0.000119576	0.00129238	0.000364789	0.000606783	1.43846e-05	0.00074645	0.000321031	0.000924004	1.26642e-05	8.29212e-05	0.000602676	0.000148322	0.000181541	5.9788e-06	0.000285874	0.000261022	0.000725579
H9N8F1E1a	H9N8F1E1	TRUE; cF, high abundant H2N2 (731)	G74874SH	3686.37	[M+3H]			0.576		0.8153			0.5623	0.8913			0.1		0.2			0.85	0.3			14.61		14.5			14.63	14.4667	5.27405e-05	1.73012e-05	0.00023816	1.10671e-05	0.000313376	2.89717e-05	1.52928e-05	8.73774e-05	0.000934521	1.51243e-05	7.8863e-06	0.000312825	6.7287e-06	0.000233002	2.91675e-05	1.44842e-05	0.000101195
H8N7E1Am2	H8N7E1Am2	FALSE;	G08902IY	3755.41	[M+3H]	0.88265	0.8055	0.8911	0.898	0.642	0.84085	0.634	0.89295	0.74065	0.075	0.4	0.2	0.166667	0.433333	0.65	0.166667	0.4	0.4	14.4	14.27	14.08	14.08	14.105	14.05	14.155	14.125	14.03	0.000185806	0.000336836	0.000133479	7.33277e-05	4.8763e-05	0.000237363	0.000167282	0.000582202	0.000127038	0.000177645	0.000121312	0.000146819	8.10549e-05	3.1486e-05	4.72927e-05	0.000117265	0.000407206
H8N7F2E1Am1	H8N7F2E1Am1	TRUE; cF and aF; NeuAc; a2,3; a2,6; LacNAc (high abundant mz 731)	G14614KI	3757.41	[M+3H];[M+4H]	0.9502	0.951833	0.93925	0.851333	0.924867	0.93295	0.9253	0.9797	0.9439	0.15	0.333333	0.25	0.433333	0.3	0.4	0.1	0.15	0.1	14.9775	15.02	14.885	14.8567	14.77	14.825	14.8367	14.88	14.76	0.00293567	0.00312313	0.00292392	0.00219494	0.00261456	0.00270187	0.00385171	0.00517034	0.00624297	0.00102764	0.000475667	0.0014161	0.00113766	0.00197118	0.00106344	0.000892393	0.00134314
H7N6F1Am4	H7N6F1Am4	TRUE; cF; NeuAc; a2,3; 4A	G54706RR	3797.43	[M+3H];[M+4H]	0.938775	0.976167	0.9551	0.962433	0.9173	0.96195	0.953367	0.95535	0.8267	0.225	0.266667	0.65	0.4	0.366667	0.4	0.433333	0.25	0.266667	13.845	13.9233	13.75	13.74	13.685	13.69	13.7467	13.755	13.6933	0.00237427	0.00849441	0.00371222	0.00539627	0.000405093	0.00608313	0.00295491	0.00626622	0.000694836	0.000818941	0.00422361	0.00107588	0.000697761	0.000358497	0.00212533	0.00121969	0.00346706
H7N6F1E1Am3	H7N6F1E1Am3	TRUE; cF; NeuAc; a2,3; a2,6	G84079BV	3826.44	[M+3H];[M+4H]	0.971425	0.993167	0.9738	0.981267	0.9531	0.98445	0.9662	0.97855	0.924167	0.45	0.166667	0.1	0.2	0.5	0.2	0.366667	0.25	0.1	15.115	15.1467	15.015	14.9933	14.97	14.935	14.9767	15.02	14.9533	0.00628809	0.0147018	0.00700179	0.00813988	0.00158016	0.0103033	0.00746532	0.0126208	0.00207371	0.0015884	0.00531744	0.000456232	0.00126317	0.000853676	0.0040706	0.00335449	0.00740073
H9N8F2E1	H9N8F2E1	TRUE; cF and aF	G98797DU	3832.43	[M+3H]	0.6177	0.838	0.7992	0.7998	0.80875			0.6912	0.914233	0	0	0.7	0.2	0.0333333			0.25	0.2	14.71	14.64	14.58	14.65	14.555			14.63	14.58	0.000122415	0.000125888	0.0004256	0.000287816	0.00060852	1.06172e-05	2.411e-05	0.000345572	0.0023686	0.000194689	0.0002085	0.000571368	0.000423812	0.0005466	3.8644e-06	2.31355e-05	0.000186057
H8N7F1Am3	H8N7F1Am3	TRUE; qual frag; cF and Fa frag, high abundant 731 (H2N2)	G83352BT	3872.45	[M+3H];[M+4H]	0.9023	0.9506	0.81845	0.883433	0.8532	0.936	0.9098	0.91205	0.84405	0.175	0.433333	0.15	0.366667	0.266667	0.35	0.533333	0.25	0.333333	13.765	13.66	13.475	13.4533	13.43	13.38	13.47	13.515	13.51	0.000691242	0.00242851	0.00113654	0.000940262	0.000426106	0.00126986	0.00156237	0.00310224	0.000750718	0.000712075	0.00120385	0.00104838	0.000220772	0.000367959	0.0017238	0.000842422	0.000748699
H8N7F1E1Am2	H8N7F1E1Am2	TRUE; aF; NeuAc; a2,3; a2,6; LacNAc (high abundant mz 731)	G34252GN	3901.46	[M+3H];[M+4H]	0.95765	0.931133	0.92725	0.9246	0.883533	0.88185	0.929	0.90215	0.8418	0.275	0.333333	0.3	0.266667	0.3	0.35	0.266667	0.35	0.133333	14.8925	14.91	14.78	14.7567	14.74	14.705	14.7667	14.795	14.72	0.00549732	0.00612652	0.0046514	0.00262636	0.00318295	0.00512139	0.00533289	0.00797922	0.00465007	0.00128391	0.00123317	0.000430063	0.00144065	0.00137002	0.00107045	0.000785162	0.00191586
H9N8F1E1Am1	H9N8F1E1Am1	TRUE; cF and Fa, high H2N2 (731)	G15920IA	3976.49	[M+3H]	0.790533	0.7344	0.8124	0.843	0.850967	0.786	0.6141	0.7628	0.8894	0.4	0.166667	0.45	0.2	0.4	0.3	0.0666667	0.05	0.266667	14.7	14.74	14.59	14.52	14.5	14.38	14.56	14.5	14.4467	0.000665817	0.000357496	0.000294428	0.000289453	0.00070441	0.000390476	0.000175791	0.000226764	0.00150793	0.0004851	0.000352275	0.000343428	0.000436659	0.000404167	0.000515909	0.000286535	0.000295525
H8N7F2Am3	H8N7F2Am3	TRUE; Fa (high abun) and cF, high abundant H2N2 (731)	G34389YI	4018.51	[M+3H]	0.8071	0.8569	0.7935	0.7332	0.81885	0.8355	0.81355	0.86625	0.88315	0.275	0.5	0.5	0.1	0.6	0.6	0.533333	0.7	0.2	13.775	13.6767	13.46	13.51	13.47	13.475	13.555	13.52	13.45	0.000126822	0.0007768	0.000179551	5.96441e-05	0.000102725	0.000488583	0.000186877	0.000797826	0.000339635	0.00010434	0.000953551	0.000195839	7.67194e-05	0.000130726	7.16879e-05	0.000144262	0.000674134
H8N7F2E1Am2	H8N7F2E1Am2	TRUE; aF and cF; NeuAc; a2,3; a2,6; LacNAc (high abundant mz 731)	G45938VJ	4047.52	[M+3H];[M+4H]	0.888275	0.880167	0.81205	0.872533	0.8995	0.92445	0.8662	0.87955	0.907667	0.375	0.266667	0.25	0.4	0.533333	0.45	0.4	0.4	0.466667	14.88	14.9033	14.78	14.7567	14.695	14.67	14.7533	14.765	14.7333	0.00169351	0.00260209	0.00151901	0.00107562	0.000785333	0.00271429	0.00198956	0.00456199	0.00235569	0.000862501	0.00080421	0.000300074	0.00047288	0.000676686	0.000728192	0.000709799	0.00164372
H9N8F2Am2	H9N8F2Am2	TRUE; qual frag; cF and Fa (high abun). H2N2 high abundant (731)	G13387UN	4093.53	[M+3H];[M+4H]	0.499	0.67615				0.7279	0.6498	0.788	0.7597	0.05	0.4				0.05	0.0666667	0.2	0.333333	13.17	13.515				13.22	13.25	13.19	13.2533	7.08074e-05	0.000139331	2.94052e-05	5.57736e-05	2.60619e-05	0.000217307	0.000156363	0.000204436	0.000461949	2.13636e-05	0.000106828	1.37837e-05	4.15762e-05	6.1606e-06	0.000211739	0.000189731	0.000261328
H9N8F2E1Am1	H9N8F2E1Am1	TRUE; cF and aF; NeuAc; a2,6; a2,3; LacNAc (high abundant mz 731)	G90274GL	4122.54	[M+3H];[M+4H]	0.6397			0.8263	0.7483			0.7482	0.9328	0.25			0.133333	0.1			0.2	0.566667	14.53			14.51	14.51			14.54	14.4667	0.000135794	3.16863e-05	4.19166e-05	0.000609991	0.000492669	4.24144e-05	5.09174e-05	0.00149439	0.00323843	0.00019373	8.8402e-06	2.33871e-05	0.000893956	0.000787659	2.72668e-05	3.15592e-05	0.000367746
H8N7F1Am4	H8N7F1Am4	TRUE; cF; NeuAc; a2,6; LacNAc (high abundant mz 731)	G01093GI	4162.56	[M+3H];[M+4H]	0.7083	0.870833	0.8899	0.82795	0.422	0.816	0.7484	0.84445	0.8523	0.375	0.3	0.1	0.3	0.1	0.95	0.266667	0.4	0.2	13.6367	13.63	13.39	13.36	13.49	13.395	13.39	13.455	13.43	0.000634492	0.00274244	0.00104993	0.000620398	7.8324e-05	0.00124718	0.000576099	0.00236827	6.93085e-05	0.000467608	0.00231475	0.00143008	0.000600197	8.30486e-05	0.0013743	0.000907613	0.00133473
H9N8F1E1Am2	H9N8F1E1Am2	FALSE;	G06530JL	4266.6	[M+3H];[M+4H]	0.802675	0.8707	0.873	0.8262	0.737	0.8627	0.622733	0.83735	0.7043	0.4	0.4	0.25	0.0333333	0.133333	0.15	0.833333	0.1	0.266667	14.5925	14.6267	14.46	14.61	14.44	14.37	14.4567	14.46	14.4367	0.00165044	0.00207891	0.000451488	0.000427156	0.000900247	0.00102929	0.000991578	0.00292611	0.00224781	0.000537362	0.000790322	0.000582005	0.000594411	0.000797645	0.00136943	0.000889959	0.000365663
H9N8F2Am3	H9N8F2Am3	FALSE;	G75292PJ	4383.64	[M+3H];[M+4H]		0.679333	0.423		0.5419	0.654	0.5145	0.7166	0.593333		1.13333	0.3		0.7	0.4	0.266667	0.5	0.4		13.4233	13.27		13.19	13.17	13.38	13.26	13.2333	7.06622e-05	0.000471735	0.000127023	4.55915e-05	0.000133093	0.00020466	0.000217265	0.000557311	0.000280656	3.70977e-05	0.000299445	8.14503e-05	2.63932e-05	0.000187817	0.000266161	0.000296791	7.51004e-05
H9N8F2E1Am2	H9N8F2E1Am2	FALSE;	G66121FI	4412.66	[M+3H];[M+4H]	0.7956	0.8178	0.7431	0.7906	0.813	0.79355	0.76985	0.88015	0.8632	0.275	0.5	1	0.233333	0.133333	0.3	0.2	0.2	0.333333	14.4667	14.6467	14.465	14.385	14.48	14.435	14.525	14.5	14.41	0.000771217	0.00130592	0.000488776	0.000424566	0.000350127	0.00105167	0.000800796	0.00232904	0.000970418	0.00060192	0.000559889	0.000203271	0.000294393	0.00054007	0.000659752	0.000658219	0.000608392
H9N8F1Am4	H9N8F1Am4	FALSE;	G68468QA	4527.69	[M+4H]	0.7081	0.817967	0.813		0.6642	0.854	0.6696	0.73665		0.575	0.333333	0.15		0.0333333	0.1	0.366667	0.35	0	13.3467	13.39	13.17		13.12	13.11	13.235	13.175		0.000202146	0.000527692	0.00035138	1.77175e-05	7.26661e-05	0.00017488	0.00023805	0.0006704	1.2017e-05	0.000159723	0.000444797	0.000430377	1.34595e-05	9.82912e-05	0.000208544	0.000198294	0.000217322
H9N8F1E1Am3	H9N8F1E1Am3	TRUE;	G56009ZC	4556.71	[M+4H]	0.78135	0.899333	0.81645	0.90765	0.948	0.931	0.7612	0.90765	0.66205	0.725	0.3	0.25	0.266667	0.2	0.1	0.133333	0.05	0.433333	14.5275	14.5533	14.43	14.34	14.41	14.3	14.45	14.435	14.345	0.00119025	0.00159747	0.000920777	0.000480827	0.000194698	0.000984698	0.000559296	0.00180311	0.00015313	0.000772147	0.000716231	0.000502607	0.000382288	0.000312184	0.00131665	0.000644785	0.000732479
H2N2F1	H2N2F1	TRUE; cF	G33331XA	1014.4	[M+H];[M+2H]	0.981825	0.964433	0.95725	0.9653	0.9622	0.9505	0.987133	0.97255	0.9693	0.25	0.233333	0.35	0.166667	0.2	0.25	0.133333	0.3	0.166667	15.8375	15.8833	15.75	15.695	15.7067	15.68	15.7233	15.755	15.7033	0.00342696	0.00100519	0.000989431	0.00117204	0.001892	0.00138648	0.00339503	0.0019568	0.00171333	0.00143001	0.000563797	7.96591e-05	0.00157928	0.000520374	0.000213498	6.54307e-05	0.000656264
H4N3F2	H4N3F2	TRUE; Fa and cF	G30614CT	1687.64	[M+2H]	0.81105	0.8781	0.8622	0.842	0.821633	0.80065	0.8125	0.87575	0.9463	0.15	0.366667	0.8	0.233333	0.166667	0.55	0.333333	0.1	0.1	15.0725	15.1067	14.97	14.9567	14.93	14.905	14.9667	14.985	14.9233	0.000279095	0.0001713	0.000196345	0.000287463	0.000272708	0.000252483	0.000414475	0.000454856	0.000600906	0.000115562	2.3645e-05	7.07588e-05	0.000215247	0.000173756	3.44184e-05	0.000149495	0.000169764
H4N4F1	H4N4F1	TRUE; cF	G09256DE	1744.67	[M+2H]	0.94005	0.923367	0.97695	0.8805	0.9646	0.97475	0.965167	0.8641	0.9764	0.375	0.533333	0.35	0.5	0.433333	0.35	0.333333	0.25	1	14.8875	14.9533	14.805	14.8033	14.7533	14.725	14.7867	14.73	14.7467	0.0020699	0.00070986	0.00158574	0.000878215	0.00152504	0.00118278	0.00157673	0.00029071	0.000945016	0.000269724	0.000158445	0.000172179	0.000383978	0.000698402	0.000826983	0.000890487	0.00038235
H5N4	H5N4	TRUE; ok; 2A	G68605TM	1760.66	[M+2H]	0.979825	0.986967	0.98925	0.988533	0.9891	0.9827	0.983633	0.97855	0.992333	0.175	0.133333	0.15	0.166667	0.133333	0.05	0.3	0.1	0.166667	13.7725	13.85	13.7	13.6733	13.65	13.625	13.6667	13.68	13.64	0.00694592	0.00671483	0.0126301	0.0112155	0.0114984	0.00621192	0.00733211	0.00380597	0.00793493	0.00109835	0.00211149	0.00052682	0.00548097	0.00502453	3.42713e-05	0.000799015	0.00076703
H4N4E1	H4N4E1	TRUE; removed 4th isotope;2A; NeuAc; a2,6	G28237LE	1917.73	[M+3H]	0.8819	0.873467	0.94	0.882633	0.935567	0.68335	0.945633	0.93935	0.949067	0.325	0.533333	0.1	0.3	0.433333	1.1	0.566667	0.4	0.233333	15.83	15.8667	15.715	15.7533	15.6833	15.665	15.7	15.72	15.69	0.000371542	0.000207848	0.000357627	0.000244078	0.000461329	0.000178527	0.000287294	0.000144784	0.000265883	0.000215837	0.000144283	8.46138e-05	0.000117055	0.000147457	9.0496e-06	7.77385e-05	2.69047e-05
H3N6F1	H3N6F1	TRUE; cF; LDN	G18790BM	1988.77	[M+2H]	0.9123	0.6433		0.4173	0.7267	0.594	0.806467	0.7271	0.775	0.3	0.366667		0.166667	0.166667	0.25	0.4	0.1	0.4	14.8875	14.865		14.79	14.73	14.79	14.7667	14.83	14.7233	0.00160369	4.35221e-05	3.91208e-05	3.9023e-05	0.000174113	0.000170262	0.000983631	0.000162532	0.000186149	0.000355329	3.08108e-05	3.48504e-05	3.04593e-05	0.000157118	0.00022384	0.000659589	0.000197767
H5N4Am1	H5N4Am1	TRUE; ok; NeuAc; a2,3	G28315UF	2050.77	[M+2H]	0.96725	0.984533	0.9758	0.9843	0.931267	0.97195	0.971833	0.9615	0.955267	0.225	0.233333	0.3	0.166667	0.166667	0.2	0.4	0.1	0.166667	13.78	13.85	13.68	13.6767	13.66	13.625	13.68	13.68	13.6467	0.00524552	0.00644107	0.00632108	0.00736968	0.00185806	0.00586166	0.00463168	0.00413525	0.0013661	0.000765658	0.00163986	0.00233222	0.00308525	0.000194067	0.00127745	0.000408439	0.000806423
H5N4F1Am1a	H5N4F1Am1	TRUE; cF; NeuAc; a2,3	G18403FC	2196.83	[M+2H]	0.951325	0.955067	0.9509	0.96025	0.971133	0.9401	0.9302	0.94575	0.957867	0.15	0.133333	0.55	0.233333	0.4	0.4	0.833333	0.4	0.366667	14.4725	14.52	14.37	14.275	14.3233	14.295	14.39	14.38	14.3033	0.00213275	0.00201474	0.00233273	0.0014994	0.00318919	0.00209255	0.00231591	0.00168204	0.00259515	0.00050998	0.000480768	0.00162647	0.00122551	0.000551098	0.00013755	0.000800369	0.00025481
H5N4F1Am1b	H5N4F1Am1	TRUE; cF; NeuAc; a2,3	G18403FC	2196.83	[M+2H];[M+3H]	0.9742	0.9815	0.98325	0.978367	0.968733	0.98075	0.965267	0.95875	0.9491	0.25	0.166667	0.45	0.233333	0.433333	0.25	0.333333	0.4	0.4	14.69	14.7267	14.58	14.5767	14.54	14.51	14.57	14.58	14.54	0.0303501	0.0352063	0.0273203	0.0357112	0.00824608	0.0354098	0.0215635	0.0243891	0.0071298	0.00670718	0.00471795	0.00876893	0.0100265	0.00112106	0.00613009	0.00323293	0.00593663
H6N5F1a	H6N5F1	TRUE; cF; A3 (no other evidence)	G85995ON	2271.85	[M+2H];[M+3H]	0.9379	0.9708	0.97965	0.962433	0.9759	0.9405	0.932333	0.96885	0.985767	0.175	0.4	0.4	0.6	0.333333	0.5	0.533333	0.1	0.5	14.2	14.26	14.105	14.08	14.0633	14.05	14.0833	14.11	14.0467	0.00251255	0.0033736	0.00563196	0.00357633	0.0054042	0.00232498	0.00269946	0.00255275	0.00615458	0.000415556	0.000644504	0.00152236	0.000860966	0.000171491	0.000279732	0.00069767	0.000838024
H6N5F1b	H6N5F1	TRUE; cF; A3 (no other evidence)	G85995ON	2271.85	[M+2H];[M+3H]	0.928625	0.889	0.93485	0.902333	0.935333	0.91535	0.921733	0.7511	0.944	0.675	0.5	0.15	0.333333	0.366667	0.7	0.366667	0.65	0.233333	14.495	14.53	14.37	14.36	14.33	14.315	14.37	14.38	14.3167	0.00209487	0.00154231	0.00334221	0.00131816	0.00323283	0.00140144	0.00198984	0.000570936	0.00263328	0.000267229	0.000525476	0.000285907	0.000234807	0.00164428	5.67213e-05	0.00108672	9.43931e-05
H5N4Am2	H5N4Am2	TRUE; 2A; NeuAc; a2,3	G10592NO	2340.88	[M+2H];[M+3H]	0.841175	0.892633	0.8573	0.917333	0.696833	0.9047	0.835633	0.9153	0.787133	0.25	0.233333	0.25	0.366667	0.733333	0.55	0.666667	0.3	1.13333	13.7775	13.8567	13.68	13.6833	13.6567	13.64	13.7167	13.68	13.6467	0.00147662	0.00330902	0.00205245	0.0026754	0.000370715	0.00271579	0.00136392	0.00170463	0.0005031	0.000393834	0.000301437	0.000755614	0.000987787	4.07555e-05	0.00173127	0.000438802	6.48558e-05
H5N4F2Am1a	H5N4F2Am1	TRUE; cF and aF; siallewisX	G86664RW	2342.89	[M+2H];[M+3H]	0.8779	0.961967	0.8287	0.928767	0.864567	0.92865	0.886033	0.97215	0.957233	0.175	0.466667	0.5	0.333333	0.566667	0.4	0.3	0.45	0.5	14.6525	14.6967	14.55	14.5233	14.5167	14.48	14.5333	14.55	14.5033	0.00289049	0.00357974	0.0019911	0.00219762	0.00124658	0.00429785	0.00312004	0.0056802	0.00198923	0.000571042	0.000948774	0.00056901	0.000450736	0.000824836	0.00147687	0.00217266	0.000290838
H5N4F2Am1b	H5N4F2Am1	TRUE; cF and aF; siallewisX	G86664RW	2342.89	[M+2H];[M+3H]	0.88055	0.942167	0.8815	0.933667	0.96	0.9425	0.93375	0.95105	0.822767	0.45	0.433333	0.6	0.266667	0.133333	0.2	0.6	0.5	0.6	14.81	14.8467	14.72	14.6867	14.66	14.645	14.73	14.705	14.66	0.00212634	0.00287702	0.00198832	0.00209382	0.000362746	0.003833	0.00226367	0.00384956	0.0010244	0.000534749	0.001079	0.00034028	0.000388772	0.000573574	0.00124255	0.00219323	0.000661238
H5N4F2E1	H5N4F2E1	TRUE; cF and aF; NeuAc; a2,6 (H1N1E1)	G95965IT	2371.9	[M+2H];[M+3H]	0.991975	0.988933	0.97345	0.982933	0.9834	0.99185	0.990767	0.99015	0.9946	0.35	0.466667	0.25	0.233333	0.366667	0.35	0.3	0.2	0.333333	16.0675	16.1067	15.95	15.98	15.9067	15.895	15.9333	15.965	15.9267	0.0439051	0.0395353	0.0439106	0.0409372	0.0374462	0.0490123	0.0487657	0.0643399	0.0621424	0.00463198	0.00580161	0.0176246	0.0112696	0.0138523	0.0150387	0.0108435	0.0124365
H4N5F2E1	H4N5F2E1	TRUE; aF; LDN; LDN-S; no evidence for cF might be H1F1? (lewisY?)	G07026WN	2412.93	[M+3H]	0.891875	0.84155	0.55625	0.7385	0.831833	0.75405	0.7885	0.8804	0.8965	0.35	0.0666667	0.25	0.233333	0.233333	0.5	0.3	0.2	0.1	16.075	16.145	15.925	15.915	15.93	15.87	15.9367	15.95	15.9167	0.00171906	0.000228386	0.000276823	0.000274621	0.000487526	0.000255521	0.00158401	0.000744904	0.00093791	0.000758851	0.00022439	0.000355841	0.000294655	0.000375046	7.00616e-05	0.000677584	0.000482419
H5N4F1Am2a	H5N4F1Am2	TRUE; cF; NeuAc; a2,3	G40967JZ	2486.94	[M+2H];[M+3H]	0.809775	0.922433	0.956	0.811	0.771067	0.8845	0.697967	0.8675	0.596	0.75	0.233333	0.45	0.433333	0.3	0.2	1.36667	0.3	2.06667	14.45	14.4933	14.29	14.3133	14.3	14.27	14.3067	14.355	14.24	0.000702956	0.00153081	0.00123175	0.000717467	0.000323847	0.00132948	0.000904894	0.00106588	0.000429817	0.000324283	0.000430006	0.00162123	0.000566096	0.000252038	0.000454212	0.000370262	0.000514404
H5N4F1Am2b	H5N4F1Am2	TRUE; cF; NeuAc; a2,3	G40967JZ	2486.94	[M+2H];[M+3H]	0.955725	0.975067	0.9721	0.973467	0.9149	0.98585	0.9626	0.96635	0.9729	0.175	0.333333	0.1	0.333333	0.366667	0.35	0.366667	0.25	0.1	14.665	14.7067	14.55	14.5433	14.5233	14.495	14.5467	14.58	14.4967	0.0116255	0.0189242	0.0104895	0.0169485	0.00231583	0.0178806	0.00941734	0.0144409	0.00203093	0.0021045	0.00442694	0.00679492	0.00454955	0.00119289	0.00229079	0.00354481	0.0023467
H6N5Am2	H6N5Am2	TRUE; NeuAc; a2,3; 731 (LacNAc intens); 2A?	G58987DJ	2706.02	[M+3H]	0.84715	0.903967	0.96245	0.8457	0.8643	0.9256	0.9144	0.9079	0.910067	0.25	0.466667	0.15	0.0666667	0.4	0.3	0.0666667	0.3	0.2	13.5575	13.65	13.46	13.505	13.4567	13.36	13.5	13.485	13.45	0.000418244	0.000501608	0.00065366	0.000161308	0.000308796	0.000324278	0.000501309	0.000538146	0.000409141	0.000205507	8.19457e-05	0.00035576	0.000125761	0.000163106	0.000388811	0.000394051	4.0362e-06
H6N5F2E1	H6N5F2E1	TRUE; cF and aF; NeuAc; a2,6; A3	G38749GN	2737.04	[M+2H];[M+3H]	0.967275	0.981667	0.975	0.979467	0.985333	0.9746	0.973467	0.97265	0.9894	0.175	0.3	0.2	0.1	0.233333	0.15	0.233333	0.05	0.166667	15.7875	15.85	15.67	15.6433	15.5833	15.55	15.67	15.675	15.6	0.0110634	0.00889834	0.0126025	0.0115838	0.0118474	0.0089258	0.0110604	0.0119753	0.0230175	0.00197634	0.00204147	0.00823925	0.00315531	0.00452516	0.000410764	0.000272783	0.000931787
H5N4F3E2	H5N4F3E2	TRUE; cF and Fa; NeuAc; a2,6; both H1N1F1 and H1N1F1E1 (831)	G60354RS	2837.09	[M+3H]	0.528467	0.805867	0.78155	0.84825	0.8064	0.8438	0.7888	0.9415	0.913933	0.3	0.2	0.1	0.266667	0.166667	0	0.1	0.25	0.1	16.5067	16.6967	16.545	16.495	16.425	16.37	16.545	16.545	16.5267	9.39319e-05	0.000152912	0.000235619	0.000193544	0.000199885	0.00015686	0.000194716	0.000366653	0.000419947	7.06924e-05	3.06004e-05	0.000124491	0.000121076	0.000163205	0.000172298	0.000131555	3.19153e-05
H7N6F3	H7N6F3	TRUE; cF and aF; 4A	G72407DD	2929.1	[M+3H]	0.76625	0.78645	0.87885	0.9322	0.93115	0.844	0.8231	0.8824	0.958367	0.125	0.233333	0.25	0.0666667	0.266667	0.05	0.233333	0	0.266667	14.355	13.97	14.065	14.02	13.95	13.92	13.9533	14.1	13.9533	0.000224195	0.000498026	0.00177582	0.000521724	0.00100598	0.000132498	0.00164168	0.000642889	0.00358867	0.000268724	0.000415231	0.00106382	0.000854076	0.00115338	0.000168784	0.00131311	0.000908386
H7N6F1E1a	H7N6F1E1	TRUE; cF; NeuAc; a2,6; 4A	G17051HY	2956.11	[M+3H]	0.90445	0.936633	0.9567	0.911367	0.973133	0.91215	0.9315	0.8616	0.9843	0.15	0.3	0.25	0.3	0.366667	0.2	0.333333	0.05	0.266667	15.285	15.3	15.165	15.1667	15.11	15.08	15.13	15.16	15.1133	0.00194932	0.00187572	0.00366698	0.00181363	0.0063813	0.00110374	0.00202121	0.00127088	0.00731793	0.000292264	0.000215213	0.00262613	0.000459009	0.00131605	0.000235626	0.000492394	0.000171137
H7N6F1E1b	H7N6F1E1	TRUE; cF; NeuAc; a2,6; LacNAc (high abundant mz 731), 2A or 3A	G17051HY	2956.11	[M+3H]	0.858325	0.891133	0.9296	0.8981	0.9163	0.77475	0.853833	0.8286	0.942333	0.325	0.433333	0.2	0.266667	0.266667	0.2	0.1	0.45	0.266667	15.4225	15.4367	15.31	15.3167	15.2633	15.32	15.2767	15.31	15.2567	0.00161744	0.00116532	0.00169336	0.00127281	0.00165655	0.000419609	0.00128953	0.00122605	0.00218109	0.000156176	0.00010206	0.000331769	0.00060778	0.000597124	9.69804e-05	0.000358022	3.8642e-05
H6N5F2Am2a	H6N5F2Am2	TRUE; cF and aF; NeuAc; a2,3	G23288OZ	2998.13	[M+3H]	0.6412	0.838867	0.80955	0.6836	0.888	0.6331	0.8933	0.9185	0.8111	0.05	0.166667	0.65	0.3	0.166667	0.4	0.266667	0.25	0.333333	14.325	14.2067	14.165	14.11	13.98	14.02	14.055	14.06	13.99	7.30696e-05	0.000721265	0.000372162	0.000261171	7.33943e-05	0.000698116	0.000329496	0.000959448	0.000168342	4.02554e-05	0.000517055	1.56773e-05	0.000352136	9.94475e-05	0.000854587	0.000233006	0.000935941
H6N5F2Am2b	H6N5F2Am2	TRUE; cF and aF; NeuAc; a2,3	G23288OZ	2998.13	[M+3H]	0.84435	0.9547	0.82885	0.77485	0.987	0.8708	0.88065	0.9346	0.778533	0.25	0.1	0.45	0.4	0.1	0.35	0.1	0.1	0.233333	14.57	14.47	14.285	14.195	14.23	14.23	14.315	14.31	14.2733	0.000228955	0.000526911	0.000400662	6.35981e-05	0.000175849	0.000505352	0.000597463	0.000802545	0.000427706	0.000216589	0.000475947	2.46271e-05	4.01243e-05	0.000268181	0.000338337	0.000563417	0.000527246
H6N5F2Am2c	H6N5F2Am2	TRUE; cF and aF; NeuAc; a2,3	G23288OZ	2998.13	[M+3H]	0.7869	0.897467	0.762	0.8413	0.894	0.716	0.84435	0.85535	0.72515	0.125	0.4	0.1	0.4	0.166667	0.1	0.1	0.15	0.1	14.71	14.6133	14.41	14.4333	14.41	14.36	14.465	14.45	14.395	0.000180547	0.000711678	0.000214416	0.000396391	6.76069e-05	0.00053139	0.000451409	0.000786132	9.81398e-05	0.000168987	0.000415019	0.000292112	0.000194034	6.52389e-05	0.000542445	0.00041645	9.02947e-05
H6N5E1Am2	H6N5E1Am2	TRUE; 3A; NeuAc; a2,3; a2,6	G64864VW	3025.14	[M+3H]	0.92105	0.927667	0.92625	0.9681	0.821767	0.94095	0.927333	0.93505	0.9364	0.35	0.366667	0.2	0.333333	0.366667	0.25	0.166667	0.15	0.233333	15.0325	15.0667	14.925	14.91	14.8833	14.84	14.8933	14.94	14.8533	0.00121093	0.00230511	0.0022486	0.00586029	0.000846238	0.00279418	0.00113264	0.0024899	0.00111691	0.00026149	0.000551573	0.000540077	0.00363479	0.000641612	0.00103596	0.0007148	0.000794427
H6N5F2E1Am1	H6N5F2E1Am1	TRUE; cF and aF; NeuAc; a2,3; a2,6; 3A; siallewisx (H1N1F1Am1)	G02629TA	3027.15	[M+3H]	0.9725	0.980567	0.9627	0.960667	0.966967	0.97595	0.963633	0.98355	0.975033	0.175	0.266667	0	0.166667	0.133333	0.1	0.233333	0.15	0.1	15.6	15.61	15.46	15.5333	15.4533	15.405	15.4567	15.52	15.4467	0.00728532	0.0104765	0.00826168	0.0068383	0.00610223	0.00942416	0.00930595	0.0144155	0.00903325	0.00127545	0.000994163	0.00412772	0.00158109	0.00306457	0.00096366	0.00150065	0.00252135
H6N5E2Am1a	H6N5E2Am1	TRUE; A3; NeuAc; a2,3; a2,6	G77725ZE	3054.16	[M+3H]	0.5613	0.82935	0.9039	0.959133	0.744467	0.77565	0.7099	0.9119	0.870567	0.3	0.3	0.65	0.233333	1.3	0.85	0.566667	0.25	0.9	15.67	15.815	15.63	15.65	15.6	15.55	15.685	15.7	15.61	0.000114448	0.000535917	0.000966263	0.00473431	0.000617479	0.00126143	0.000220329	0.000253222	0.0010181	0.000150504	0.000626345	8.52792e-05	0.00350976	0.000519804	0.00126653	0.000190792	0.000325592
H6N5E2Am1b	H6N5E2Am1	TRUE; A3; NeuAc; a2,3; a2,6	G77725ZE	3054.16	[M+3H]				0.784767		0.66							0.2		0.15							15.8967		15.9				1.74455e-05	1.70837e-05	8.3713e-06	0.000399839	1.78196e-05	7.03861e-05	3.17202e-05	3.7712e-06	1.02991e-05	1.26909e-05	6.5868e-06	4.6646e-06	0.000337852	1.127e-05	7.94278e-05	2.76556e-05	3.8495e-06
H8N7F1E1	H8N7F1E1	TRUE; cF; NeuAc; a2,6; LacNAc (abundant mz 731)	G59857WA	3321.24	[M+3H]	0.889333	0.922	0.9152	0.846933	0.948333	0.6981	0.8519	0.7931	0.961833	0.075	0.0333333	0.4	0.4	0.3	0.1	0.366667	0.15	0.233333	15.0433	14.93	14.895	14.8767	14.8	14.81	14.8867	14.81	14.7833	0.000415092	0.000105843	0.00102148	0.000587387	0.00222955	0.000143183	0.00058118	0.000125505	0.00302243	0.000322396	0.00016022	0.000979519	0.00044459	0.000725502	0.000153618	0.000100117	0.000141937
H8N7F1E1Am3	H8N7F1E1Am3	TRUE; cF; NeuAc; a2,3; a2,6; LacNAc (high abundant mz 731)	G68053JB	4191.58	[M+3H];[M+4H]	0.8296	0.905733	0.8972	0.8717	0.86515	0.88415	0.900633	0.95695	0.7807	0.675	0.166667	0.3	0.666667	0.466667	0.6	0.433333	0.35	0.2	14.8275	14.86	14.71	14.6967	14.655	14.64	14.7233	14.725	14.635	0.00353874	0.00652508	0.00316529	0.00242304	0.000657206	0.00370142	0.00272443	0.00686682	0.000561296	0.00180217	0.00243493	0.000712137	0.00108315	0.000552849	0.00192241	0.00104655	0.00198483
[truncated: 53 more columns]

## Sheet: Table S6 O-glycans
Table S6. N/TERT-1 total cell lysate released O-glycan analysis by LC-MS/MS in positive mode. In glycan name and composition: H = hexose, N = N-acetylhexosamine, F = fucose, S = N-acetylneuraminic acid, X = pentose. a, b, c and d are added to the glycan name to distinguish LC-separated glycan isomers, where in the elution order a is eluting first. Fold change (FC) is derived from (ST3GAL KO condi…
Glycan name	Glycan composition				Molecular ion charge targeted for quantification	Values provided from most abundant charge state																											Average relative abundancies of summed charge states									Standard deviation abundancies of summed charge states
				Precursor mass [M]		Average Isotope pattern match (IDOTP)									Mass accuracy (absolute PPM)									Retention time (min)									n = 5	n = 3	n = 2	n = 3	n = 3	n = 2	n = 3	n = 2	n = 3	n = 5	n = 3	n = 2	n = 3	n = 3	n = 2	n = 3	n = 2
		Tandem MS; comment	GlyTouCan			WT	ST3GAL1	ST3GAL2	ST3GAL3	ST3GAL4	ST3GAL5	ST3GAL6	ST3GAL12	ST3GAL46	WT	ST3GAL1	ST3GAL2	ST3GAL3	ST3GAL4	ST3GAL5	ST3GAL6	ST3GAL12	ST3GAL46	WT	ST3GAL1	ST3GAL2	ST3GAL3	ST3GAL4	ST3GAL5	ST3GAL6	ST3GAL12	ST3GAL46	WT	ST3GAL1	ST3GAL2	ST3GAL3	ST3GAL4	ST3GAL5	ST3GAL6	ST3GAL12	ST3GAL46	WT	ST3GAL1	ST3GAL2	ST3GAL3	ST3GAL4	ST3GAL5	ST3GAL6	ST3GAL12
S1a	S1	FALSE	G81533KY	429.175	[M+H]	0.84756	0.766333	0.35445	0.792433	0.815033	0.7089	0.716433	0.7089	0.827433	0.2	0.166667	0.05	0.366667	0.533333	0.15	0.333333	0.25	0.166667	16.354	16.33	16.3	16.3533	16.37	16.33	16.3867	16.37	16.3867	0.00515828	0.00330506	0.000330406	0.00239649	0.00248142	0.000985683	0.00332552	0.00122471	0.00684186	0.00311502	0.00145714	0.000245809	0.000620447	0.000991559	0.000320046	0.00136743	0.000434929
S1b	S1	FALSE	G81533KY	429.175	[M+H]	0.83928	0.773	0.84825	0.804833	0.789833	0.6896	0.859067	0.74165	0.895167	0.24	0.1	0.4	0.066667	0.2	0.15	0.166667	0.2	0.233333	17.234	17.1767	17.185	17.21	17.21	17.18	17.2267	17.225	17.25	0.00556754	0.00350896	0.00243703	0.00351832	0.00337966	0.00272105	0.003806	0.00268457	0.00756806	0.00226124	0.00107786	0.00175337	0.000172543	0.00100031	0.00128308	0.00170203	0.000567059
F1	F1	FALSE	G82576YO	284.137	[M+H]	0.79942	0.785633	0.7549	0.768733	0.826767	0.8767	0.886967	0.7955	0.8019	1.18	0.666667	0.45	0.566667	0.2	0.55	0.1	0.65	0.6	16.034	16.02	16.025	16.0067	16.0567	16.04	16.0667	16.065	16.0867	0.00486455	0.00544681	0.00657675	0.00544854	0.00800764	0.00759159	0.00924119	0.00734354	0.00246876	0.00362961	0.00352261	0.00392353	0.00375187	0.00474156	0.00437521	0.00594066	0.00611878
N1a	N1	FALSE; RT standard, GlcNAc	G49108TO	341.159	[M+H]	0.91764	0.9049	0.9062	0.881433	0.903433	0.9006	0.922167	0.9286	0.922033	0.04	0.066667	0.1	0.133333	0.1	0.1	0.066667	0.15	0.2	15.968	15.9433	15.935	15.95	15.96	15.935	15.9733	15.955	16.0033	0.0330513	0.0211708	0.0230355	0.0169373	0.0215745	0.0249996	0.0458133	0.0222833	0.0166909	0.00530825	0.000783862	0.0116522	0.0119519	0.00366109	0.00442948	0.0240341	0.00611192
N1b	N1	FALSE; RT standard, GalNAc	G57321FI	341.159	[M+H]	0.85692	0.919867	0.8775	0.879533	0.842533	0.8734	0.896433	0.86035	0.847	0.12	0.133333	0.05	0.066667	0.166667	0.05	0.066667	0.05	0.066667	16.59	16.5667	16.565	16.58	16.5967	16.55	16.6167	16.595	16.6267	0.00538628	0.0054725	0.00548718	0.00404959	0.0037242	0.00510438	0.00688164	0.00535825	0.00445337	0.00141226	0.00133967	0.00228773	0.00124987	0.00128012	0.000716268	0.000921277	0.000582244
H1S1	H1S1	TRUE; Peeling, method artifact; AB-Hex	G30207PZ	591.228	[M+H]	0.8802	0.789767	0.8327	0.8853	0.880067	0.86365	0.8747	0.3317	0.950133	0.16	0.133333	0.25	0.166667	0.233333	0.2	0.2	0.35	0.1	14.202	14.14	14.115	14.1333	14.1833	14.175	14.1867	14.13	14.2167	0.0132722	0.00326052	0.00972484	0.0153819	0.017215	0.0161327	0.0148969	0.000314213	0.0204046	0.00211418	0.00117895	0.00447824	0.00426678	0.00166152	0.00384561	0.00448157	0.000281888
H1F1b	H1F1	TRUE; AB-Fuc	G36855WW	446.19	[M+H]	0.9437	0.978033	0.9597	0.974667	0.9709	0.9721	0.925067	0.9438	0.9788	0.28	0.266667	0.1	0.1	0.233333	0.3	0.333333	0.45	0.3	15.524	15.4867	15.49	15.4933	15.5133	15.485	15.5267	15.515	15.5467	0.0461365	0.0714703	0.0860963	0.112587	0.100789	0.11035	0.0391026	0.0213263	0.0482889	0.0174914	0.0143477	0.0116444	0.0220018	0.0353314	0.0114936	0.025399	0.00342387
H1N1a	H1N1	TRUE; RT standard, Gal(β1,3)GalNAc	G00031MO	503.212	[M+H]	0.98656	0.982733	0.9844	0.986	0.974867	0.99255	0.9879	0.9878	0.9821	0.1	0.133333	0.15	0.166667	0.166667	0.1	0.166667	0.05	0.1	14.992	14.96	14.965	14.9633	14.99	14.955	14.9967	14.985	15.02	0.197419	0.153985	0.136147	0.0994428	0.0934064	0.0867591	0.19077	0.273578	0.116604	0.0192479	0.0132498	0.00192638	0.0246972	0.0171544	0.0056622	0.0543226	0.00478079
H1N1b	H1N1	TRUE; RT standard, Gal(β1,4)GlcNAc	G00055MO	503.212	[M+H]	0.92682	0.964033	0.9232	0.9568	0.958533	0.95765	0.894033	0.93745	0.948667	0.06	0.033333	0.25	0.133333	0.1	0.1	0.166667	0.1	0.133333	15.406	15.3667	15.375	15.3767	15.3933	15.36	15.4033	15.405	15.4433	0.031276	0.0350272	0.0421528	0.0483242	0.0577883	0.0494122	0.0268175	0.0266608	0.0293082	0.00589039	0.00309325	0.00103053	0.00514518	0.0134804	0.00523789	0.0023963	0.000153435
H1N1S1a	H1N1S1	TRUE; Figure S4	G65562ZE	794.307	[M+H]	0.98544	0.977933	0.95345	0.982433	0.985	0.9864	0.982367	0.70995	0.9904	0.24	0.2	0.1	0.133333	0.133333	0.2	0.1	0.55	0.166667	14.866	14.83	14.825	14.8433	14.86	14.835	14.87	14.85	14.8767	0.0871443	0.0485333	0.0311583	0.0813758	0.092366	0.109568	0.0858092	0.00354625	0.0965619	0.0116655	0.011351	0.0150864	0.0159682	0.017698	0.00691324	0.0171176	0.00222833
H1N1S1b	H1N1S1	TRUE; Figure S4	G56682BC	794.307	[M+H]	0.9609	0.952033	0.9173	0.966567	0.916033	0.96765	0.961067	0.9701	0.968267	0.34	0.266667	0.3	0.233333	0.366667	0.05	0.133333	0.2	0.133333	15.64	15.6033	15.61	15.6133	15.6333	15.605	15.6467	15.635	15.6767	0.0328556	0.0257691	0.0143467	0.017822	0.0183927	0.0228022	0.0330575	0.0598055	0.0237647	0.00390045	0.0053763	0.0051659	0.0100505	0.00676986	0.00539635	0.0126252	0.00547087
H1N2b	H1N2	TRUE; Figure S4	G00033MO	706.291	[M+H]	0.79346	0.764333	0.733	0.6756	0.759133	0.6286	0.7948	0.83485	0.735067	0.44	0.366667	0.1	0.333333	0.266667	0.2	0.533333	0.25	0.2	14.866	14.82	14.815	14.85	14.8467	14.845	14.8167	14.84	14.8833	0.00247851	0.00304534	0.00312074	0.000947946	0.0012363	0.000599308	0.00518211	0.0043801	0.0016555	0.000914758	0.00122593	0.00154128	0.000233352	0.000459462	0.000401917	0.00465297	0.00013491
H1N1S2	H1N1S2	TRUE; AB-N1H1S1 and AB-N1S1	G01614ZM	1085.4	[M+H];[M+2H]	0.79694	0.919867	0.77565	0.877833	0.8824	0.9446	0.829333	0.27915	0.945233	0.18	0.166667	0.45	0.133333	0.133333	0.2	0.166667	0.1	0.1	14.718	14.6933	14.7	14.67	14.7067	14.69	14.7167	14.68	14.74	0.00989463	0.0106588	0.00375443	0.0138776	0.0160248	0.0237403	0.0135744	0.000243896	0.0203734	0.00185729	0.00398555	0.00383603	0.00163728	4.87188e-05	0.00651108	0.00316492	4.89799e-05
H2N2a	H2N2	TRUE; AB-N, AB-N2H1, no AB-N2	G97647MG	868.344	[M+H]	0.47704	0.397533	0.3926	0.657167	0.723967	0.69935	0.665167	0.3843	0.867633	0.62	0.566667	0.35	1.3	0.833333	0.95	0.733333	0.5	0.566667	14.138	14.1067	14.095	14.11	14.11	14.08	14.1	14.095	14.1567	0.0010712	0.000540989	0.000636999	0.000698746	0.00392881	0.00127903	0.00207864	0.0010627	0.0117564	0.000615422	0.000457927	0.000841947	0.000292281	0.00169601	0.00117116	0.00172184	0.00122187
H2N2b	H2N2	TRUE; AB-N1H1 and AB-N2	G99998AA	868.344	[M+H]	0.987	0.987667	0.9815	0.9624	0.9659	0.93275	0.976767	0.99455	0.984867	0.32	0.466667	0.35	0.166667	0.266667	0.2	0.333333	0.25	0.366667	14.714	14.68	14.675	14.69	14.7067	14.675	14.7167	14.7	14.74	0.115836	0.118372	0.094341	0.0541212	0.0636991	0.0196352	0.0963505	0.134362	0.111215	0.0130114	0.0345798	0.0521848	0.0121077	0.0234778	0.00159611	0.00841895	0.00543728
H2N2S1a	H2N2S1	TRUE; Figure S4	G41037IT	1159.44	[M+H];[M+2H]	0.95218	0.181967	0.8914	0.927933	0.971467	0.75325	0.8807		0.9862	0.28	0.266667	0.2	0.066667	0.266667	0.3	0.333333		0.3	14.438	14.45	14.39	14.3867	14.4167	14.385	14.4233		14.4567	0.0178846	0.000286028	0.0128473	0.0120582	0.0708803	0.00471488	0.0177439	0.000276709	0.110643	0.00087306	0.000104443	0.00362763	0.000792378	0.0211904	0.000991422	0.0104352	6.54406e-05
H2N2S1c	H2N2S1	TRUE; no AB-N1H1S1 or AB-N2	G01362WX	1159.44	[M+H];[M+2H]	0.23068	0.623133	0.27295	0.7738		0.8696	0.436033	0.65705		0.16	0.133333	0.3	0.833333		0.7	0.133333	0.95		15.4667	15.4733	15.38	15.47		15.455	15.5	15.515		0.000521026	0.00199939	0.000362427	0.00207767	0.000299179	0.0130156	0.00317074	0.00336948	0.000114093	0.000258702	0.000175411	5.90187e-05	0.000534181	6.5249e-05	0.0116829	0.00449131	0.00106811
H2N2S1d	H2N2S1	TRUE; Figure S4	G61459KT	1159.44	[M+H];[M+2H]	0.89878	0.9908	0.86565	0.9673	0.8083	0.82715	0.880067	0.97605	0.807833	0.16	0.133333	0.85	0.066667	0.3	0.2	0.233333	0.15	0.166667	16.144	16.11	16.105	16.12	16.14	16.105	16.1633	16.135	16.17	0.0340957	0.122025	0.0352618	0.0328037	0.00477159	0.0142111	0.0317427	0.155237	0.00508153	0.00294097	0.00219062	0.00429404	0.00569122	0.00276483	0.00731281	0.00284014	0.0376753
H2N2F1b	H2N2F1	TRUE; AB-N1H1 and AB-N2	G49327HI	1014.4	[M+H];[M+2H]	0.94616	0.9319	0.9474	0.910333	0.8832	0.7692	0.971833	0.9796	0.974967	0.38	0.433333	0.55	0.433333	0.4	0.15	0.533333	0.35	0.266667	14.762	14.7367	14.725	14.7333	14.7533	14.72	14.76	14.745	14.7867	0.0310081	0.0290641	0.0264846	0.012778	0.0133111	0.00474787	0.0304978	0.0583174	0.0345233	0.00606474	0.0105196	0.0225941	0.00636984	0.0126492	0.000595146	0.00852619	0.00722815
H2N2F1c	H2N2F1	TRUE; AB-N1H1 and AB-N2	G49327HI	1014.4	[M+H]	0.78538	0.4544	0.7873	0.487933	0.878833	0.5684	0.585567	0.5684	0.899733	0.24	0.466667	0.1	0.2	0.433333	1.15	0.2	0.85	0.366667	16.284	16.23	16.24	16.275	16.2767	16.235	16.3	16.305	16.3333	0.00368277	0.000941391	0.00249309	0.00129055	0.00311279	0.000494108	0.00619933	0.00142348	0.00417162	0.00129032	0.00126727	8.38643e-05	0.00176081	0.000745759	0.000315173	0.00674742	0.00061972
H2N2S2	H2N2S2	TRUE; AB-N1H1S1, AB-N2 and H1N1S1	G55019GV	1450.53	[M+H];[M+2H]	0.98294	0.795967	0.9898	0.982	0.9609	0.98225	0.984367	0.65195	0.963467	0.16	0.133333	0.1	0.033333	0.166667	0.1	0.033333	0.2	0.2	15.19	15.1433	15.15	15.15	15.1833	15.155	15.18	15.195	15.2167	0.0598671	0.00347961	0.0590779	0.0753815	0.0140555	0.0697665	0.0648262	0.00232548	0.0163304	0.00353021	0.000667851	0.0176899	0.00658255	0.00524153	0.0126702	0.0269283	0.00239947
H2N2F1S1	H2N2F1S1	TRUE; AB-N1H1S1 and AB-N2	G71680KG	1305.5	[M+H];[M+2H]	0.73948		0.64095	0.6467	0.806633	0.35085	0.880633		0.9859	0.34		0.15	0.233333	0.5	0.15	0.266667		0.4	14.496		14.455	14.4533	14.48	14.46	14.4833		14.5133	0.00334539	0.000295163	0.00251665	0.00183682	0.0126763	0.00139031	0.00370999	0.000238735	0.0308584	0.00115062	0.000210102	0.00260286	0.00044337	0.0097361	0.00147049	0.000742622	2.66629e-05
H3N3a	H3N3	TRUE; AB-N1H1 and AB-N2	G28546UC	1233.48	[M+H];[M+2H]			0.1156		0.313733			0.4586	0.951			1.15		0.033333			2.6	0.166667			13.87		13.82			13.79	13.8633	0.000275391	0.000184576	0.000431683	0.000207151	0.00700988	0.000202333	0.000439681	0.00579196	0.0345553	0.000110453	3.25736e-05	0.000327219	0.000106355	0.0116014	6.0139e-06	0.000132182	0.00732556
H3N3b	H3N3	TRUE; AB-N1H1 and AB-N2	G28546UC	1233.48	[M+2H]	0.81446	0.5117	0.74055	0.366	0.531667		0.5532	0.8075	0.878133	0.22	0.1	0.5	0.133333	0.333333		0.266667	0.45	0.3	14.538	14.5	14.5	14.51	14.53		14.525	14.505	14.5533	0.00466336	0.00131477	0.00254607	0.000435944	0.00120532	0.000113632	0.00348299	0.00310112	0.00535939	0.00143442	0.00138897	0.000427051	0.000426374	0.00107704	1.5224e-06	0.00317587	0.00110846
H3N3S1a	H3N3S1	TRUE; AB-N1H1, AB-N2 and H1N1S1	G65464AD	1524.57	[M+2H]					0.768267			0.1313	0.9449					0.433333			0.25	0.2					14.2333			14.26	14.26	0.000150728	8.90384e-05	0.000162401	0.000110061	0.00168599	0.000174526	0.000155935	9.33141e-05	0.00670836	8.68804e-05	7.16841e-05	5.1393e-06	3.89856e-05	0.000456112	9.9469e-06	9.76846e-05	6.52446e-05
H3N3S1c	H3N3S1	TRUE; AB-N1H1, AB-N2 and H1N1S1	G71502EE	1524.57	[M+2H]	0.1978	0.568767			0.313767	0.24725	0.474033	0.78395	0.818233	0.28	0.066667				0.25	0.233333	0.4	0.366667	14.75	14.785		14.79	14.74	14.79	14.82	14.805	14.8533	0.00017175	0.00131846	0.000157282	8.31478e-05	0.000722029	0.0004269	0.00125741	0.00157084	0.00172361	0.000169962	0.00160598	2.94531e-05	2.11335e-05	0.00107586	0.000496425	0.00117756	0.000189604
H3N3S1d	H3N3S1	FALSE	G13896HA	1524.57	[M+2H]	0.147	0.776233		0.301633			0.533067	0.7683	0.751433	0.02	0.566667		0.1			0.266667	0.25	0.2	14.96	14.9867		15.06			15.005	15.015	15.0467	0.000310174	0.00186609	0.000111758	0.000821892	0.000153505	9.0104e-05	0.00109091	0.00238082	0.000888323	0.000387496	0.000795473	4.66297e-05	0.00128975	7.72652e-05	2.73763e-05	0.000955578	0.000733431
H3N3F1a	H3N3F1	TRUE; AB-N1H1 and AB-N2	G12019PJ	1379.53	[M+2H]					0.312033				0.974567					0.1				0.133333					13.88				13.9233	0.000163102	8.80939e-05	0.000157597	0.000119905	0.00236618	0.000133194	9.81652e-05	9.9268e-05	0.0134969	5.33731e-05	4.33637e-05	0.000154003	3.69407e-05	0.00380735	0.000111152	6.23409e-05	0.000107149
H3N3F1b	H3N3F1	TRUE; AB-N1H1 and AB-N2	G12019PJ	1379.53	[M+2H]	0.82436	0.7351	0.4264	0.347867	0.2352	0.2562	0.6945	0.7869	0.8188	0.38	0.266667	0	0.333333	0.233333	0	0.5	0.65	0.433333	14.554	14.52	14.5	14.505	14.51	14.52	14.5367	14.525	14.56	0.00338606	0.00219052	0.00112418	0.000465134	0.000623388	0.000112259	0.00272125	0.00384617	0.00309104	0.00147321	0.00126497	0.0013141	0.000421272	0.000765539	9.10209e-05	0.00143337	8.57897e-05
H3N3S2a	H3N3S2	FALSE	G22165DU	1815.67	[M+2H]	0.50966		0.5814	0.5268	0.235033	0.6286	0.5296	0.23035	0.665333	0.26		0.15	0.2	1	0.4	0.033333	0.05	0.5	15.1475		15.12	15.145	15.205	15.125	15.135	15.24	15.1833	0.000985643	9.62692e-05	0.00066388	0.00100232	0.000225341	0.000951047	0.00119153	0.000165333	0.000599308	0.000757077	5.32142e-05	0.000266674	0.000930618	0.000227416	0.000890774	0.00133037	0.000112047
H3N3S2b	H3N3S2	TRUE; AB-N1H1, AB-N2, no H1N1S1	G30872GZ	1815.67	[M+2H]	0.84292	0.965667	0.70045	0.94		0.93325	0.832833	0.95235	0.0968667	0.12	0.066667	0.15	0.266667		0.2	0.3	0.2	1.03333	15.856	15.8233	15.81	15.83		15.82	15.85	15.85	15.81	0.00908589	0.0367543	0.00987161	0.0270973	8.23081e-05	0.0214999	0.0144369	0.0386223	0.000259825	0.00271678	0.00629372	0.0099477	0.0142597	1.99619e-05	0.0030521	0.0107283	0.00455817
H1X1	H1X1	FALSE	G15868RK	432.174	[M+H]	0.84452	0.899267	0.85895	0.838433	0.832833	0.8828	0.8215	0.71135	0.9558	0.14	0.066667	0.15	0.1	0.066667	0.05	0.233333	0.15	0	14.752	14.7233	14.725	14.71	14.7467	14.73	14.7533	14.745	14.7867	0.00554226	0.00708456	0.00837153	0.00640622	0.00668161	0.0100261	0.00676173	0.00323549	0.00600169	0.000950192	0.00236844	0.00134585	0.00156336	0.00190327	0.0025026	0.000538853	0.000834228
H1X2	H1X2	TRUE; AB-H1	G29644ZD	564.217	[M+H]	0.98458	0.985967	0.98565	0.985167	0.9911	0.9897	0.984433	0.9834	0.984267	0.14	0.133333	0.05	0.2	0.133333	0.1	0.166667	0.15	0.2	15.044	15.01	15.01	15.01	15.0433	15.005	15.0467	15.035	15.0733	0.228874	0.278131	0.375199	0.345681	0.348068	0.372456	0.22676	0.149963	0.190598	0.0336846	0.0177607	0.0019753	0.0565997	0.0671732	0.00089793	0.0472167	0.0403252
H1N1F1	H1N1F1	FALSE	G02139JU	649.269	[M+H]	0.55232	0.740833	0.6414	0.713333	0.765267	0.6414	0.658167	0.7209	0.828733	0.38	0.433333	0.65	0.466667	0.3	0.3	0.566667	0.15	0.5	15.8375	15.8367	15.81	15.8367	15.8533	15.82	15.85	15.85	15.8967	0.00288618	0.00166996	0.00184439	0.00208558	0.00272189	0.00277635	0.00464085	0.00342258	0.00426869	0.00166379	0.000697128	0.00106664	0.00119593	0.00069844	0.000721397	0.00348959	7.53154e-05
H2N1a	H2N1	TRUE; AB-H1	G85180FX	665.264	[M+H]	0.41934	0.704233	0.4024	0.427	0.773133	0.65895	0.427	0.6405	0.865333	0.4	0.466667	0.4	0.266667	0.466667	0.35	0.566667	0.45	0.233333	14.4233	14.3733	14.35	14.385	14.3933	14.395	14.41	14.405	14.4367	0.000360343	0.000709852	0.000483885	0.000214617	0.00384288	0.000628401	0.000909562	0.00102133	0.0100592	0.000285999	0.000533238	0.000342291	0.000131029	0.00207843	0.000159971	0.000647005	0.000238053
H2N1b	H2N1	TRUE; AB-H1	G39151OU	665.264	[M+H]	0.67616	0.427	0.32025	0.2135	0.651567	0.32025	0.6405	0.73655	0.7677	0.36	0.033333	0.05	0.266667	0.066667	0.05	0.233333	0.3	0.166667	15.58	15.56	15.6	15.5	15.5633	15.52	15.58	15.555	15.6033	0.00132864	0.000844917	0.000484286	0.000113645	0.00149098	0.000388023	0.00145485	0.00132408	0.00271238	0.000467998	0.000640864	0.000603327	0.00016686	0.000793753	0.000429282	0.000501489	0.000312471
[truncated: 52 more columns]

## Sheet: Table S7 GSL features
Table S7. N/TERT-1 total cell lysate released GSL glycosylation features. Fold change (FC) is derived from (ST3GAL KO condition / WT), p-values are derived from a 2-sided t-test between WT and KO condition from log2(+1) transformed data. FDR: Benjamini-Hochberg multiple testing corrected false discovery rate (<0.05).
		Average values of glycosylation traits									Standard deviation of glycosylation traits									Fold change								p- value								FDR
		n = 5	n = 3	n = 2	n = 3	n = 3	n = 2	n = 3	n = 2	n = 3	n = 5	n = 3	n = 2	n = 3	n = 3	n = 2	n = 3	n = 2	n = 3
Feature	Description	WT	ST3GAL1	ST3GAL2	ST3GAL3	ST3GAL4	ST3GAL5	ST3GAL6	ST3GAL12	ST3GAL46	WT	ST3GAL1	ST3GAL2	ST3GAL3	ST3GAL4	ST3GAL5	ST3GAL6	ST3GAL12	ST3GAL46	ST3GAL1	ST3GAL2	ST3GAL3	ST3GAL4	ST3GAL5	ST3GAL6	ST3GAL12	ST3GAL46	ST3GAL1	ST3GAL2	ST3GAL3	ST3GAL4	ST3GAL5	ST3GAL6	ST3GAL12	ST3GAL46	ST3GAL1	ST3GAL2	ST3GAL3	ST3GAL4	ST3GAL5	ST3GAL6	ST3GAL12	ST3GAL46
unknown Sia linkage	Fraction of structures carrying Neu5Ac with unknown sialic acid linkage	0.00285183	0.00332614	0.00202267	0.00528149	0.00266081	0.000766963	0.00295135	0.00279993	0.00279059	0.000523354	0.000978022	0.000282864	0.00224185	0.0010062	6.56344e-05	0.000455835	0.000624942	0.000423473	1.16632	0.709252	1.85197	0.933018	0.268937	1.0349	0.981801	0.978527	0.394522	0.096293	0.0504376	0.728916	0.00314241	0.794973	0.913846	0.870433	0.441865	0.308054	0.0882658	0.859821	0.00517573	0.856125	0.925717	0.870433
unknown_epitope_wSia	Average number of unknown epitopes with known Neu5Ac linkage decoration across all species	0.0160445	0.0109111	0.0137786	0.0124741	0.0160638	0.0124152	0.0144544	0.0168042	0.0105661	0.000917506	0.0028724	0.00707481	0.00132537	0.00569167	0.00262459	0.00558325	0.00108576	0.00157159	0.680052	0.858774	0.777468	1.00121	0.773799	0.900899	1.04735	0.658551	0.00840656	0.443249	0.00382575	0.997168	0.029148	0.53338	0.384765	0.000700893	0.0392306	0.517124	0.0141043	0.997168	0.0354846	0.597386	0.51302	0.00245313
Lc2	Fraction of Lc2 specie	0.0181275	0.0222596	0.0141195	0.0237097	0.0193383	0.00616266	0.0197436	0.0222619	0.0174259	0.00265153	0.0021651	2.49397e-05	0.00563484	0.00714897	0.000139642	0.00328165	0.00678807	0.00330397	1.22794	0.778902	1.30794	1.0668	0.339962	1.08915	1.22807	0.961298	0.064349	0.0990175	0.0985504	0.736989	0.00176164	0.471333	0.256452	0.750195	0.138598	0.308054	0.153301	0.859821	0.00447174	0.573796	0.359033	0.77798
Ganglioside	Fraction of Ganglioside species	0.338254	0.386022	0.288029	0.507914	0.416328	0.00465756	0.32581	0.355001	0.425294	0.0158913	0.0539286	0.165014	0.128364	0.0391659	0.000526487	0.00999226	0.00448142	0.00948307	1.14122	0.851516	1.50158	1.23081	0.0137694	0.963211	1.04951	1.25732	0.0988751	0.426256	0.0187068	0.00610031	5.41533e-07	0.276342	0.223089	0.00016885	0.173031	0.517124	0.0436492	0.0170809	7.58146e-06	0.424869	0.328762	0.000945558
Globoside	Fraction of Globoside species	0.0664944	0.0372546	0.0400723	0.0216093	0.0376622	0.0320301	0.05781	0.00967396	0.0296775	0.00559496	0.0280213	0.0312267	0.00706621	0.0294484	0.0114874	0.0238396	0.00648975	0.00697077	0.560266	0.602641	0.324979	0.566396	0.481696	0.869396	0.145485	0.446315	0.0548455	0.0868135	5.60657e-05	0.0654311	0.00223587	0.434283	7.36354e-05	0.000165558	0.127973	0.308054	0.000313968	0.101782	0.00447174	0.552724	0.0010309	0.000945558
neoLacto	Fraction of (neo)Lacto species	0.577124	0.554464	0.65778	0.446767	0.526672	0.95715	0.596637	0.613064	0.527602	0.0171449	0.0328131	0.196266	0.117945	0.030592	0.0118742	0.031034	0.00477973	0.0150346	0.960736	1.13975	0.774127	0.91258	1.65848	1.03381	1.06227	0.914192	0.2358	0.351113	0.044865	0.0226036	1.73686e-06	0.288304	0.0407584	0.00614785	0.300109	0.517124	0.0837479	0.0486846	1.2158e-05	0.424869	0.0925337	0.00956332
Gang.GalNAc	Fraction of Ganglioside species containing a GalNAc	0.0560175	0.0494699	0.0835195	0.0800246	0.0591551	0.534474	0.0343671	0.147727	0.0366222	0.00627827	0.00615463	0.0165156	0.0569231	0.033069	0.079593	0.00396394	0.0264208	0.00269622	0.883114	1.49095	1.42856	1.05601	9.54118	0.613505	2.63716	0.653762	0.200233	0.0163925	0.379271	0.850695	7.99376e-06	0.00179648	0.000354616	0.0024593	0.280326	0.152996	0.482709	0.917149	3.98081e-05	0.0082965	0.00248231	0.00491859
o.series	Fraction of Ganglioside o-series species	0.00256398	0.0019278	0.0127514	0.00182376	0.00129102	0.324501	0.00351012	0.00146635	0.00117697	0.000171016	0.00025218	0.0150347	0.000807148	0.000466619	0.0347034	0.000570077	0.000124292	0.000890266	0.751877	4.97327	0.711299	0.503521	126.562	1.36901	0.571905	0.459041	0.00499195	0.130132	0.0823048	0.00121276	1.01695e-06	0.0110323	0.000474664	0.0118545	0.0389825	0.364368	0.135561	0.00485103	9.49157e-06	0.0280822	0.00265812	0.0165962
a.series	Fraction of Ganglioside a-series species	0.978067	0.967094	0.956745	0.978525	0.904499	0.649618	0.943735	0.975631	0.949447	0.00121232	0.0095178	0.0225051	0.00468687	0.0351056	0.0433017	0.0496411	0.0124385	0.0129109	0.988781	0.9782	1.00047	0.924782	0.664186	0.964898	0.997509	0.970738	0.0362811	0.053712	0.835979	0.00280741	8.53031e-06	0.152667	0.626831	0.00207033	0.101587	0.300787	0.936296	0.00873415	3.98081e-05	0.288418	0.70205	0.00445917
b.series	Fraction of Ganglioside b-series species	0.0193689	0.0309781	0.0305034	0.019651	0.0942097	0.0258807	0.0527549	0.0229028	0.0493761	0.00111582	0.00958945	0.0375398	0.00548749	0.0346803	0.00859828	0.0498798	0.0123142	0.0133877	1.59937	1.57487	1.01457	4.86396	1.3362	2.72369	1.18245	2.54924	0.0293479	0.475461	0.913591	0.0018186	0.10738	0.163338	0.488076	0.00173102	0.0913045	0.532517	0.947428	0.0063651	0.115581	0.288418	0.569422	0.00440623
GangFuc	Average number of fucoses within ganglioside species	0.00463532	0.00219852	0.0140136	0.00202884	0.00880303	0.237389	0.0108766	0.0122564	0.00160095	0.000316114	0.00141839	0.00991526	0.000232755	0.0124416	0.155407	0.00601805	0.00754123	0.000534856	0.474298	3.02322	0.437691	1.89912	51.2131	2.34645	2.64412	0.345379	0.00814283	0.0526685	1.7813e-05	0.460334	0.0074391	0.0496745	0.0429621	4.83175e-05	0.0392306	0.300787	0.000124691	0.644468	0.0109629	0.115907	0.0925337	0.000817002
nsGSLFuc	Average number of fucoses within (neo)Lacto species	0.394959	0.294552	0.437851	0.46597	0.29211	0.288575	0.552959	0.514943	0.426559	0.00242356	0.0444137	0.154789	0.0379514	0.0845228	0.0813361	0.0431174	0.0589932	0.0174576	0.745778	1.1086	1.17979	0.739597	0.730645	1.40004	1.30379	1.08001	0.00215986	0.527823	0.00402979	0.0292079	0.0193848	0.000102059	0.00248195	0.00531294	0.037162	0.568425	0.0141043	0.0584157	0.0246716	0.00142883	0.00868681	0.00875073
TF	Average number of fucoses across all species	0.22953	0.165051	0.306418	0.212203	0.157333	0.276873	0.334228	0.320168	0.225838	0.00776593	0.0336003	0.188296	0.0720243	0.0516917	0.075273	0.0427652	0.0412501	0.0142787	0.719083	1.33498	0.924511	0.685458	1.20626	1.45614	1.39488	0.983914	0.00556893	0.354185	0.565776	0.0181964	0.162771	0.00120486	0.00246917	0.641026	0.0389825	0.517124	0.668758	0.0424582	0.162771	0.0082965	0.00868681	0.690336
a1.3_1.4_Fuc	Average number of fucoses with either a1,3 or a1,4 linkage across all species	0.0710336	0.0380668	0.0426463	0.0265315	0.0578769	0.0455113	0.106557	0.101344	0.0499571	0.00232263	0.0152849	0.0191947	0.00751588	0.049177	0.0241358	0.0436057	0.0219883	0.00376753	0.535898	0.600368	0.373506	0.814781	0.640701	1.50009	1.42671	0.703289	0.00265443	0.0125333	1.46232e-05	0.525662	0.0398844	0.105163	0.0149391	5.83573e-05	0.037162	0.152996	0.000124691	0.700883	0.0465318	0.226505	0.0418295	0.000817002
H.type_Fuc	Average number of H-epitope fucoses across all species	0.146907	0.11935	0.2461	0.177225	0.0891814	0.223678	0.214428	0.201545	0.166576	0.00778471	0.0162213	0.197632	0.0672633	0.00677478	0.0486761	0.011121	0.0152602	0.0173485	0.812422	1.67521	1.20638	0.607062	1.52258	1.45962	1.37193	1.13389	0.0161109	0.256261	0.346314	3.92982e-05	0.00940576	5.15647e-05	0.00113344	0.0631607	0.0644435	0.517124	0.474572	0.000275087	0.0131681	0.00142883	0.00528938	0.0736875
TNeu5Gc	Average number of Neu5Gc sialic acids across all species	0.00238082	0.00284339	0.00357476	0.0023742	0.00334657	0.00125599	0.0021506	0.00196564	0.00194772	0.00030586	0.000961669	0.00130784	0.000815268	0.00144959	3.36767e-05	0.000317388	0.000121439	0.000183103	1.19429	1.50148	0.997221	1.40564	0.527544	0.903303	0.825616	0.818088	0.338337	0.0780843	0.986628	0.180726	0.00443578	0.348052	0.135274	0.0713494	0.394726	0.308054	0.986628	0.266334	0.0069001	0.464069	0.222804	0.0799113
Ta2.3	Average number of α2,3-linked Neu5Ac sialic acids across all species	0.619078	0.663761	0.539066	0.64882	0.737207	0.445543	0.548457	0.636442	0.645324	0.0074576	0.0592756	0.241466	0.109895	0.0218923	0.0739114	0.0178567	0.0100491	0.0226438	1.07218	0.870756	1.04804	1.19081	0.719688	0.885927	1.02805	1.0424	0.128525	0.379755	0.573221	2.2766e-05	0.00204685	0.000206468	0.0496951	0.04677	0.189406	0.517124	0.668758	0.000212483	0.00447174	0.00192704	0.0993902	0.0569374
Ta2.6	Average number of α2,6-linked Neu5Ac sialic acids across all species	0.0130098	0.0132579	0.0144043	0.02342	0.0127702	0.0179335	0.0131453	0.0104186	0.0173734	0.000655106	0.000585436	0.00350824	0.00761462	0.00278723	0.00545732	0.00307932	0.00155678	0.00285856	1.01907	1.10719	1.80018	0.981582	1.37846	1.01042	0.800826	1.33541	0.610625	0.366011	0.0180679	0.851639	0.065863	0.925342	0.0191897	0.01363	0.657596	0.517124	0.0436492	0.917149	0.0737665	0.950782	0.0488465	0.0181733
TNeu5Ac	Average number of Neu5Ac sialic acids across all species	0.639296	0.689993	0.564226	0.685079	0.788585	0.464661	0.579795	0.655981	0.68481	0.0076553	0.0646322	0.253068	0.103901	0.0114067	0.0794956	0.0330589	0.0168525	0.0222959	1.0793	0.882574	1.07162	1.23352	0.726832	0.906927	1.0261	1.07119	0.11529	0.420264	0.35227	5.00092e-07	0.00271694	0.00718375	0.107787	0.00468534	0.180909	0.517124	0.474572	7.00129e-06	0.00475465	0.0201145	0.197493	0.00874598
TS	Average number of Neu5Gc or Neu5Ac sialic acids across all species	0.641677	0.692836	0.567801	0.687454	0.791931	0.465917	0.581945	0.657947	0.686757	0.0076076	0.0654881	0.254376	0.104672	0.0104142	0.0795292	0.0329353	0.016731	0.0224716	1.07973	0.88487	1.07134	1.23416	0.726092	0.906913	1.02536	1.07025	0.116299	0.427972	0.355929	3.67627e-07	0.00264791	0.0069363	0.112853	0.00502562	0.180909	0.517124	0.474572	7.00129e-06	0.00475465	0.0201145	0.197493	0.00875073
PolySia_a2.8	Average number of α2,8-linked Neu5Ac sialic acids across all species	0.00673749	0.0124911	0.012308	0.00993202	0.0392936	0.0016732	0.0173911	0.00828639	0.0212696	0.000482465	0.00555536	0.0161354	0.00107279	0.0114456	9.4898e-05	0.015962	0.00450021	0.00553938	1.85397	1.8268	1.47414	5.83208	0.248341	2.58124	1.22989	3.1569	0.0502432	0.403162	0.000995367	0.000481049	3.34754e-05	0.16481	0.410726	0.000798126	0.127892	0.517124	0.00464505	0.00224489	0.000117164	0.288418	0.522742	0.00248306
LacCer a2.3-Neu5Ac	Average number α2,3-linked Neu5Ac sialic acids on the Galβ1-4Glc epitope across all species	0.333001	0.379785	0.280718	0.500132	0.410427	0.0017952	0.320609	0.350765	0.420855	0.0153025	0.0520036	0.165601	0.124653	0.0411557	0.000233085	0.00987763	0.00398069	0.00918037	1.14049	0.842993	1.50189	1.23251	0.00539098	0.962786	1.05334	1.26382	0.0947658	0.411229	0.0175717	0.00723968	4.66228e-07	0.263731	0.186037	0.000130685	0.173031	0.517124	0.0436492	0.0184283	7.58146e-06	0.424869	0.28939	0.000945558
Type 3 a2.3-Neu5Ac	Average number α2,3-linked Neu5Ac sialic acids on the Galβ1-3GalNAc epitope across all species	0.0031008	0.00220213	0.00113529	0.00318697	0.00228171	0.000310435	0.00127072	0.000879027	0.00173584	0.000295143	0.000977478	0.000432863	0.00153935	0.000648399	0.000115748	0.000728158	8.7298e-05	0.000237348	0.71018	0.366129	1.02779	0.735847	0.100114	0.409805	0.283484	0.559802	0.0917153	0.000816211	0.903117	0.0453258	6.01272e-05	0.00207413	0.000174123	0.000517751	0.173031	0.0228539	0.947428	0.0746543	0.000187062	0.0082965	0.00162515	0.00241617
Type 1/2 a2.3-Neu5Ac	Average number α2,3-linked Neu5Ac sialic acids on the Galβ1-3/4GlcNAc epitope across all species	0.280595	0.27893	0.253638	0.143126	0.321152	0.442181	0.224427	0.282832	0.220785	0.0118469	0.0106133	0.0741241	0.0173486	0.033519	0.073995	0.0230116	0.00627716	0.0144816	0.994068	0.90393	0.510082	1.14454	1.57587	0.799826	1.00797	0.786847	0.850522	0.384265	1.04424e-05	0.0430165	0.00216796	0.00356403	0.814809	0.000683079	0.850522	0.517124	0.000124691	0.0746543	0.00447174	0.0124741	0.877487	0.00245313
GlcNAc a2.6-Neu5Ac	Average number α2,6-linked Neu5Ac sialic acids on the GlcNAc across all species	0.000449092	0.001393	0.000430877	0.00136357	0.000227801	0.00104438	0.000495938	0.00102253	0.000195911	3.60751e-05	0.000696635	8.6267e-05	0.000586109	5.46005e-05	0.000399273	0.000144085	3.87346e-05	0.000104016	3.10181	0.959441	3.03629	0.507248	2.32554	1.10431	2.27688	0.436238	0.0184472	0.683123	0.0102296	0.000415876	0.0111595	0.494697	8.02546e-06	0.00204887	0.0645652	0.683123	0.0318253	0.00224489	0.0148793	0.577147	0.000224713	0.00445917
Type 1 a2.3-Neu5Ac	Average number α2,3-linked Neu5Ac sialic acids on the Galβ1-3GlcNAc epitope across all species	0.000493695	0.000602927	0.000542492	0.000266999	0.000450968	0.00157442	0.000576776	0.000436891	0.000300408	9.49906e-05	0.000163895	0.000117695	0.000116998	0.000173994	6.04202e-05	0.000135783	1.72576e-05	3.78391e-05	1.22125	1.09884	0.540818	0.913453	3.18906	1.16828	0.88494	0.608488	0.267367	0.584843	0.0234507	0.660971	2.83224e-05	0.342035	0.462216	0.0167173	0.32549	0.606504	0.049946	0.841236	0.00011329	0.464069	0.562697	0.0212766
Type 2 a2.3-Neu5Ac	Average number α2,3-linked Neu5Ac sialic acids on the Galβ1-4GlcNAc epitope across all species	0.266767	0.269965	0.241786	0.136544	0.307186	0.430284	0.212427	0.267615	0.214655	0.0113081	0.0110968	0.0667773	0.0173312	0.0307587	0.0726132	0.018422	0.00752043	0.0149338	1.01199	0.906356	0.511847	1.15151	1.61296	0.796302	1.00318	0.804651	0.710609	0.376005	1.27107e-05	0.0328565	0.00185432	0.00191785	0.925717	0.00133273	0.736928	0.517124	0.000124691	0.0613321	0.00447174	0.0082965	0.925717	0.00373166
Type 2 a2.6-Neu5Ac	Average number α2,6-linked Neu5Ac sialic acids on the Galβ1-4GlcNAc epitope across all species	0.0125607	0.0118649	0.0139734	0.0220564	0.0125424	0.0168891	0.0126494	0.00939603	0.0171775	0.000636111	0.000784917	0.00342197	0.00753893	0.00282655	0.00585659	0.00303019	0.00159552	0.00276498	0.944607	1.11247	1.75599	0.998541	1.3446	1.00706	0.748051	1.36756	0.216156	0.349075	0.024973	0.987283	0.111453	0.950782	0.00896726	0.00925622	0.288208	0.517124	0.049946	0.997168	0.115581	0.950782	0.0278981	0.0136407

## Sheet: Table S8 N-glycan features
Table S8. N/TERT-1 total cell lysate released N-glycan glycosylation features. Fold change (FC) is derived from (ST3GAL KO condition / WT), p-values are derived from a 2-sided t-test between WT and KO condition from log2(+1) transformed data. FDR: Benjamini-Hochberg multiple testing corrected false discovery rate (<0.05).
		Average values of glycosylation traits									Standard deviation of glycosylation traits									Fold change								p- value								FDR
		n = 4	n = 3	n = 2	n = 3	n = 3	n = 2	n = 3	n = 2	n = 3	n = 4	n = 3	n = 2	n = 3	n = 3	n = 2	n = 3	n = 2	n = 3
Feature	Description	WT	ST3GAL1	ST3GAL2	ST3GAL3	ST3GAL4	ST3GAL5	ST3GAL6	ST3GAL12	ST3GAL46	WT	ST3GAL1	ST3GAL2	ST3GAL3	ST3GAL4	ST3GAL5	ST3GAL6	ST3GAL12	ST3GAL46	ST3GAL1	ST3GAL2	ST3GAL3	ST3GAL4	ST3GAL5	ST3GAL6	ST3GAL12	ST3GAL46	ST3GAL1	ST3GAL2	ST3GAL3	ST3GAL4	ST3GAL5	ST3GAL6	ST3GAL12	ST3GAL46	ST3GAL1	ST3GAL2	ST3GAL3	ST3GAL4	ST3GAL5	ST3GAL6	ST3GAL12	ST3GAL46
PM	Fraction of pauci mannose type species	0.0162099	0.0059733	0.00640116	0.00946165	0.0104374	0.0115801	0.0142956	0.00866203	0.0102082	0.0041163	0.00166155	0.000591919	0.00962099	0.00332534	0.000559212	0.00120519	0.000807536	0.00176963	0.368496	0.394891	0.583694	0.643891	0.714382	0.881906	0.534365	0.629751	0.0101873	0.0333602	0.252989	0.104167	0.208176	0.479206	0.0711489	0.0669966	0.061746	0.191821	0.528976	0.266204	0.598506	0.628803	0.159202	0.118532
OM	Fraction of oligo mannose type species	0.236191	0.214593	0.199988	0.249806	0.226099	0.242495	0.301218	0.247806	0.273326	0.0372025	0.0265079	0.0243353	0.00485665	0.0443086	0.0452862	0.0234311	0.00990586	0.0268107	0.908556	0.846721	1.05765	0.957272	1.02669	1.27532	1.04918	1.15723	0.438357	0.290929	0.556633	0.752183	0.862396	0.0485863	0.693948	0.206842	0.630138	0.610871	0.939282	0.839632	0.901596	0.372495	0.897641	0.314699
Hy	Fraction of hybrid type species	0.0197949	0.0212597	0.0227733	0.0197748	0.0261467	0.0213771	0.0228263	0.0200565	0.023027	0.00229598	0.00176429	0.0103577	0.00303876	0.00521095	0.0089207	0.00432964	0.00194096	0.000258159	1.074	1.15046	0.998984	1.32088	1.07993	1.15314	1.01321	1.16328	0.402689	0.571486	0.991958	0.0768001	0.730036	0.278882	0.897641	0.064172	0.617456	0.691799	0.991958	0.252343	0.901596	0.605992	0.897641	0.118532
C	Fraction of complex type species	0.727804	0.758174	0.770838	0.720957	0.737317	0.724548	0.66166	0.723476	0.693438	0.0358452	0.0233675	0.0341011	0.0142932	0.0438835	0.0547661	0.0215949	0.0110393	0.0255116	1.04173	1.05913	0.990592	1.01307	0.995526	0.909118	0.994053	0.952781	0.260781	0.234179	0.778155	0.76662	0.928622	0.0367261	0.888416	0.218921	0.562425	0.610871	0.95487	0.839632	0.928622	0.372495	0.897641	0.314699
PMM	Average number of mannoses within pauci mannose type glycans	2.85028	2.90139	2.91291	3.03875	2.86744	2.88567	2.79839	2.81247	2.85587	0.0668927	0.049224	0.028719	0.253804	0.0595576	0.0293912	0.022645	0.056107	0.00841243	1.01793	1.02197	1.06612	1.00602	1.01241	0.981793	0.986733	1.00196	0.317892	0.292253	0.199749	0.738042	0.528694	0.262173	0.535516	0.885538	0.562425	0.610871	0.528976	0.839632	0.858687	0.605992	0.769804	0.885538
PMF	Fraction of fucosylated pauci mannose type species within pauci mannose type	0.83005	0.878907	0.782001	0.789939	0.842964	0.923775	0.83982	0.90002	0.881846	0.0703012	0.0432254	0.030943	0.19102	0.075967	0.0248592	0.0385024	0.00885824	0.014447	1.05886	0.942113	0.951676	1.01556	1.11291	1.01177	1.0843	1.0624	0.34481	0.436378	0.677461	0.827545	0.165713	0.828899	0.26425	0.278113	0.566474	0.636226	0.95487	0.865161	0.598506	0.869162	0.405183	0.37627
OMM	Average number of mannoses within oligo man type glycans	7.46118	7.70877	7.58704	7.64808	7.57039	7.51068	7.5905	7.63598	7.72721	0.0475616	0.145946	0.110934	0.26221	0.131519	0.216913	0.0539465	0.0588538	0.111278	1.03318	1.01687	1.02505	1.01464	1.00663	1.01733	1.02343	1.03565	0.0221116	0.103115	0.214044	0.176014	0.655614	0.0197893	0.0164439	0.00684498	0.0726525	0.474328	0.528976	0.404832	0.887008	0.372495	0.0630349	0.0224907
OMF	Fraction of fucsoylated oligo man type species within oligo man type	0.00824798	0.00630971	0.00616962	0.00694217	0.00660056	0.0070278	0.0063073	0.00867689	0.00653436	0.00251231	0.00167345	0.000191877	0.00944825	0.00252811	0.00085907	0.00284708	0.00132787	0.00153279	0.765001	0.748016	0.841681	0.800264	0.852064	0.764709	1.052	0.792238	0.30368	0.332139	0.791964	0.430774	0.560013	0.381775	0.837545	0.349351	0.562425	0.610871	0.95487	0.66052	0.858687	0.627202	0.897641	0.422899
HyM	Average number of mannoses within hybrid type glycans	4.55152	4.5818	4.57578	4.55889	4.58428	4.53514	4.55525	4.56046	4.57758	0.042412	0.0158929	0.0118646	0.0783843	0.0286579	0.00636178	0.0616951	0.00957741	0.00277477	1.00665	1.00533	1.00162	1.0072	0.996401	1.00082	1.00196	1.00572	0.299066	0.491146	0.881855	0.303662	0.635889	0.92948	0.791383	0.345029	0.562425	0.637883	0.958066	0.582019	0.887008	0.92948	0.897641	0.422899
HyFc	Fraction of core-fucosylated hybrid type structures within hybrid type species	0.200065	0.229724	0.170255	0.180198	0.22588	0.220393	0.212901	0.240368	0.302121	0.0278964	0.0408462	0.0326705	0.0621122	0.025875	0.0208159	0.0249983	0.00314278	0.00227103	1.14825	0.850996	0.900697	1.12903	1.1016	1.06416	1.20145	1.51011	0.304162	0.303518	0.571737	0.270465	0.424318	0.557276	0.131832	0.00199361	0.562425	0.610871	0.939282	0.565517	0.812256	0.640867	0.252678	0.0114632
HyFa	Fraction of antenna-fucosylated hybrid type structures within hybrid type species	0.0811805	0.0789998	0.0706473	0.0731548	0.0535269	0.0921607	0.120024	0.165467	0.108979	0.0147124	0.00620092	0.0128677	0.0370278	0.021635	0.0175325	0.0732215	0.009018	0.00935728	0.973137	0.870249	0.901138	0.659357	1.13526	1.47849	2.03826	1.34242	0.827156	0.442592	0.693823	0.0979975	0.459101	0.341197	0.00220418	0.0371901	0.859509	0.636226	0.95487	0.266204	0.812256	0.605992	0.036182	0.0821447
SUM_SialylLX	Sum of species potentially containing sialyl Lewis X	0.0540511	0.0790547	0.0541711	0.0447543	0.0403582	0.0665278	0.0604978	0.101741	0.0693571	0.0123408	0.0153206	0.00384187	0.0163924	0.0231249	0.0220044	0.014108	0.0256621	0.00935757	1.46259	1.00222	0.828	0.746668	1.23083	1.11927	1.88231	1.28318	0.0615848	0.986406	0.426644	0.34999	0.403195	0.548391	0.0299493	0.135887	0.177056	0.986406	0.817734	0.619213	0.812256	0.640867	0.0984048	0.223243
confirmed_SialylLX	Sum of species containing sialyl Lewis X confirmed by MS2	0.0237407	0.0371209	0.0270092	0.0232698	0.0183295	0.0352993	0.0312422	0.0524701	0.0333292	0.00412592	0.00671964	0.0072058	0.00750412	0.011955	0.00503348	0.00913952	0.0116118	0.00251481	1.5636	1.13767	0.980164	0.772071	1.48687	1.31598	2.21014	1.40388	0.0215244	0.499212	0.916411	0.425463	0.0381413	0.198252	0.00809872	0.0171599	0.0726525	0.637883	0.958066	0.66052	0.292417	0.569975	0.0465677	0.0467978
cF	Number of core fucoses within complex type glycans	0.853111	0.846314	0.836157	0.826625	0.852925	0.85835	0.844417	0.849274	0.84692	0.016413	0.00573555	0.0158681	0.030444	0.00635042	0.0301434	0.0080429	0.00646359	0.0115381	0.992032	0.980126	0.968953	0.999782	1.00614	0.989809	0.995502	0.992742	0.532832	0.294853	0.193738	0.989635	0.787466	0.445049	0.778801	0.605295	0.72089	0.610871	0.528976	0.989635	0.901596	0.628803	0.897641	0.632809
aF	Average number of antenna fucoses within complex type glycans	0.185592	0.193665	0.199139	0.176527	0.172029	0.20592	0.243999	0.289948	0.328172	0.0193835	0.0229914	0.0676074	0.0581083	0.0784351	0.0206363	0.0682809	0.0190617	0.0051182	1.0435	1.073	0.951153	0.92692	1.10953	1.31471	1.56229	1.76824	0.634855	0.716216	0.758471	0.720436	0.300365	0.153885	0.00364738	8.56789e-05	0.730084	0.823648	0.95487	0.839632	0.767599	0.569975	0.036182	0.00197061
CLDN	Average number of LacDiNAc antennas witin the complex type glycans	0.0572941	0.0167234	0.0153775	0.0141682	0.0269177	0.0204627	0.0476389	0.0151718	0.022906	0.00940883	0.00774734	0.00190657	0.00804508	0.00374526	0.0100829	0.00242036	0.00587887	0.00613201	0.291887	0.268396	0.247289	0.469816	0.357152	0.83148	0.264806	0.399797	0.0017344	0.00388654	0.00139909	0.00336791	0.0111234	0.150721	0.00471939	0.0027328	0.0398913	0.0893904	0.0321792	0.0258206	0.255839	0.569975	0.036182	0.0125709
CLN	Average number of LacNAc antennas witin the complex type glycans	1.85272	1.83279	1.8883	1.92482	1.87747	1.8621	1.82448	1.78746	1.77388	0.0282964	0.060729	0.000419446	0.0846167	0.0668118	0.0818889	0.0437262	0.0973959	0.0324052	0.989242	1.0192	1.03891	1.01336	1.00506	0.98476	0.964776	0.957447	0.574243	0.169922	0.165344	0.530558	0.839927	0.342517	0.237325	0.0183122	0.730084	0.610871	0.528976	0.762677	0.901596	0.605992	0.405183	0.0467978
Sia_ST3GALs	Average number of α2,3-linked Neu5Ac decoration of either type 1 and type 2 epitopes across all species	0.410579	0.61852	0.416436	0.441565	0.186007	0.518658	0.380466	0.580804	0.226585	0.033652	0.111875	0.0827779	0.0139708	0.0635192	0.0803352	0.0772674	0.131938	0.0303656	1.50646	1.01427	1.07547	0.453037	1.26324	0.926658	1.4146	0.551868	0.013423	0.915721	0.204237	0.00201415	0.0658818	0.491973	0.0498736	0.000670485	0.061746	0.958694	0.528976	0.0232651	0.309143	0.628803	0.128159	0.00514038
Sia_ST6GALNACs	Average number of α2,6-linked Neu5Ac decoration of LacDiNAc epitopes across all species	0.019832	0.00707884	0.00620711	0.00573773	0.00929814	0.00914772	0.0149442	0.00625442	0.00813609	0.00362145	0.00331694	0.00126233	0.00330981	0.00106481	0.00508029	0.00182837	0.00367702	0.0013504	0.356941	0.312985	0.289317	0.468846	0.461261	0.753537	0.31537	0.410251	0.00499855	0.00780261	0.00325122	0.00489705	0.0376969	0.0886562	0.0124152	0.0033499	0.0574833	0.08973	0.0373891	0.0281581	0.292417	0.509773	0.0571099	0.0128413
Sia_type2_ST3GALs	Average number of α2,3-linked Neu5Ac decoration of type 2 epitopes across all species	0.410523	0.618447	0.416313	0.438806	0.185918	0.518248	0.380416	0.580625	0.226489	0.0336346	0.111804	0.0829113	0.0115539	0.0636222	0.0808768	0.0772978	0.132141	0.0302862	1.50648	1.0141	1.06889	0.452879	1.26241	0.926662	1.41435	0.551707	0.0133958	0.917012	0.232914	0.00202306	0.0672049	0.492107	0.0501491	0.000665525	0.061746	0.958694	0.528976	0.0232651	0.309143	0.628803	0.128159	0.00514038
Sia_type2_ST6GALs	Average number of α2,6-linked Neu5Ac decoration of type 2 epitopes across all species	0.586146	0.603018	0.61756	0.581298	0.650404	0.580116	0.531418	0.591559	0.599132	0.0312436	0.0509652	0.0483849	0.0198485	0.0207801	0.0531736	0.0613852	0.0482731	0.0289738	1.02878	1.05359	0.991729	1.10963	0.989712	0.906631	1.00923	1.02216	0.611257	0.376786	0.830322	0.0293202	0.858548	0.177124	0.874791	0.59843	0.730084	0.619005	0.95487	0.131451	0.901596	0.569975	0.897641	0.632809
diSialyl_lewis_c	Average number of α2,3-linked Neu5Ac decoration of type 1 epitopes across all species (structures containing the diSialyl Lewis C epitope)	5.54613e-05	7.30984e-05	0.000122977	0.00275896	8.96347e-05	0.000410761	4.96454e-05	0.000178632	9.66857e-05	3.39976e-05	8.19717e-05	0.00013343	0.00242833	0.000109995	0.000541528	3.38615e-05	0.000203063	0.000128363	1.31801	2.21734	49.7456	1.61617	7.40627	0.895136	3.22084	1.7433	0.707679	0.345275	0.069304	0.573749	0.206461	0.831372	0.249724	0.554931	0.775077	0.610871	0.398498	0.776249	0.598506	0.869162	0.405183	0.632809
Unknown_fuc_position	Fraction of species with unknown fucose position (antenna or core)	0.00772144	0.00802142	0.00279889	0.00342835	0.00312159	0.00578699	0.00622187	0.0112378	0.00489023	0.00171688	0.0025677	0.00175034	0.00193534	0.00253989	0.00372039	0.0018494	0.00166943	0.000230831	1.03885	0.362483	0.444004	0.404275	0.74947	0.805792	1.45541	0.633332	0.859509	0.0300291	0.0265638	0.0342916	0.401042	0.318197	0.0761401	0.0392866	0.859509	0.191821	0.203656	0.131451	0.812256	0.605992	0.159202	0.0821447

## Sheet: Table S9 O-glycan features
Table S9. N/TERT-1 total cell lysate released O-glycan OGalNAc glycosylation features. Fold change (FC) is derived from (ST3GAL KO condition / WT), p-values are derived from a 2-sided t-test between WT and KO condition from log2(+1) transformed data. FDR: Benjamini-Hochberg multiple testing corrected false discovery rate (<0.05). ** The FDR values were determined separately on the OGalNAc glycosy…
		Average values of glycosylation traits									Standard deviation of glycosylation traits									Fold change								p- value								FDR**
		n = 5	n = 3	n = 2	n = 3	n = 3	n = 2	n = 3	n = 2	n = 3	n = 5	n = 3	n = 2	n = 3	n = 3	n = 2	n = 3	n = 2	n = 3
Feature	Description	WT	ST3GAL1	ST3GAL2	ST3GAL3	ST3GAL4	ST3GAL5	ST3GAL6	ST3GAL12	ST3GAL46	WT	ST3GAL1	ST3GAL2	ST3GAL3	ST3GAL4	ST3GAL5	ST3GAL6	ST3GAL12	ST3GAL46	ST3GAL1	ST3GAL2	ST3GAL3	ST3GAL4	ST3GAL5	ST3GAL6	ST3GAL12	ST3GAL46	ST3GAL1	ST3GAL2	ST3GAL3	ST3GAL4	ST3GAL5	ST3GAL6	ST3GAL12	ST3GAL46	ST3GAL1	ST3GAL2	ST3GAL3	ST3GAL4	ST3GAL5	ST3GAL6	ST3GAL12	ST3GAL46
OHex	Fraction of Hex initiated glycans	0.236105	0.28677	0.384539	0.352416	0.360084	0.383498	0.235886	0.155544	0.209371	0.0334954	0.0194597	0.000368405	0.0579101	0.0661586	0.00187398	0.046835	0.04171	0.0145398	1.21459	1.62868	1.49262	1.5251	1.62427	0.999074	0.658793	0.886772	0.0595255	0.00252073	0.0103708	0.0112682	0.00259892	0.987862	0.0397061	0.249711	0.101193	0.0142841	0.0195893	0.0452982	0.00605467	0.987862	0.061364	0.326546
OGalNAc	Fraction of GalNAc initiated glycans	0.621682	0.56837	0.443263	0.440905	0.425959	0.401532	0.61647	0.759196	0.654789	0.0490158	0.038204	0.0328014	0.070005	0.106258	0.0167904	0.058041	0.0581628	0.0263158	0.914245	0.713005	0.709213	0.685171	0.64588	0.991615	1.2212	1.05325	0.158947	0.00479263	0.00480117	0.0107743	0.00145712	0.893405	0.0249563	0.327071	0.225176	0.0203687	0.0134361	0.0452982	0.00507531	0.987862	0.0576517	0.397158
OGlcNAc	Fraction of GlcNAc initiated glycans	0.0672135	0.057868	0.0670327	0.0673471	0.0820847	0.0771882	0.0772716	0.0523667	0.0502678	0.0058436	0.00217814	0.0116161	0.00930443	0.016286	8.70187e-05	0.0296956	0.00619004	0.00739045	0.860958	0.99731	1.00199	1.22125	1.1484	1.14964	0.779109	0.747882	0.0405787	0.975419	0.982618	0.101094	0.0720461	0.474684	0.0296737	0.0110088	0.0862298	0.975419	0.982618	0.214825	0.0874845	0.987862	0.0576517	0.0207944
OGlc	Fraction of Glc initiated glycans	0.234416	0.285216	0.383571	0.352088	0.35475	0.382482	0.233522	0.153199	0.1966	0.0333682	0.0200832	0.000629441	0.0577587	0.0687431	0.00160467	0.0473493	0.0411595	0.0147502	1.21671	1.63628	1.50198	1.51333	1.63164	0.996186	0.653534	0.838679	0.0592192	0.00242628	0.00970558	0.0142026	0.00250354	0.969124	0.0377776	0.118582	0.101193	0.0142841	0.0195893	0.0452982	0.00605467	0.987862	0.061364	0.20159
OMan	Fraction of Man initiated glycans	0.00132864	0.000844917	0.000484286	0.000113645	0.00149098	0.000388023	0.00145485	0.00132408	0.00271238	0.000467998	0.000640864	0.000603327	0.00016686	0.000793753	0.000429282	0.000501489	0.000312471	0.00039403	0.635926	0.364497	0.085535	1.12219	0.292045	1.09499	0.996565	2.04148	0.25936	0.0984709	0.00553252	0.722461	0.058481	0.73079	0.990743	0.00532079	0.339163	0.167401	0.0134361	0.984286	0.0764752	0.987862	0.990743	0.0129219
OFuc	Fraction of Fuc initiated glycans	0.051001	0.0769171	0.0926731	0.118035	0.108797	0.117942	0.0483438	0.0286698	0.0507576	0.017238	0.0159497	0.015568	0.0187561	0.0333392	0.0158688	0.0200196	0.00954265	0.00759001	1.50815	1.81708	2.31437	2.13323	2.31254	0.947897	0.562142	0.995227	0.0805102	0.0333959	0.00217645	0.0159876	0.00572828	0.847263	0.154378	0.989434	0.124425	0.0874118	0.0123332	0.0452982	0.00885279	0.987862	0.201879	0.989434
Unknown	Fraction of unknown class	0.0243584	0.0107844	0.0129762	0.0215114	0.026919	0.0204678	0.022938	0.00524482	0.0448737	0.00679597	0.00164667	0.00564351	0.00379462	0.00435763	0.00304254	0.00777195	0.000958154	0.00316097	0.442739	0.532719	0.88312	1.10512	0.84028	0.941687	0.215319	1.84223	0.0159034	0.092406	0.538351	0.583776	0.489064	0.793962	0.0127765	0.0030513	0.0400747	0.167401	0.653712	0.984286	0.554272	0.987862	0.0362002	0.0103744
Tn.antigen	Fraction of Tn antigen within O-GalNAc glycans	0.00861492	0.00975088	0.0126045	0.00909033	0.00866372	0.0126861	0.0111365	0.00704911	0.00680687	0.00200289	0.00290934	0.00609384	0.0016031	0.00173544	0.00125336	0.000448081	0.000226882	0.00099395	1.13186	1.4631	1.05518	1.00566	1.47257	1.2927	0.818244	0.790125	0.532108	0.203988	0.740495	0.973015	0.0489133	0.0822572	0.344833	0.20307	0.565365	0.315255	0.836052	0.984286	0.0692939	0.987862	0.418725	0.287682
Core1	Fraction of core1 type glycans within O-GalNAc glycans	0.529026	0.42617	0.423789	0.486333	0.540418	0.639663	0.534017	0.450757	0.412293	0.0202416	0.0530612	0.0880169	0.0542081	0.106625	0.0380353	0.0713014	0.0208839	0.0595168	0.805576	0.801074	0.9193	1.02153	1.20913	1.00943	0.852052	0.779345	0.00694402	0.0350493	0.146998	0.849477	0.00317623	0.904479	0.00549884	0.00657587	0.0288461	0.0874118	0.227179	0.984286	0.00605467	0.987862	0.0275174	0.0139737
Core2	Fraction of core2 type glycans within O-GalNAc glycans	0.460259	0.560677	0.561826	0.499964	0.449936	0.345104	0.451326	0.538799	0.578622	0.0202716	0.0551608	0.0949494	0.0480549	0.106004	0.0414687	0.0693421	0.0217356	0.0598681	1.21818	1.22067	1.08627	0.977571	0.749803	0.98059	1.17064	1.25717	0.00848414	0.0452932	0.14598	0.794217	0.00320542	0.766989	0.00647468	0.00487595	0.0288461	0.0962482	0.227179	0.984286	0.00605467	0.987862	0.0275174	0.0129219
Unknown_core	Fraction of unknown core within OGalNAc	0.00210021	0.00340236	0.00178086	0.00461207	0.000982189	0.00254736	0.0035214	0.00339506	0.00227765	0.00189749	0.00121063	0.000838596	0.00596509	0.000821421	0.0021801	0.00305847	0.00107858	0.00094979	1.62001	0.847946	2.196	0.467662	1.21291	1.67669	1.61653	1.08449	0.334111	0.835357	0.398346	0.381147	0.795518	0.439248	0.420071	0.886529	0.378659	0.898543	0.520914	0.719944	0.795518	0.987862	0.446326	0.941938
Core2F	Average number of fucoses on Core2 glycans within O-GalNAc glycans	0.144664	0.0999082	0.121599	0.073746	0.145974	0.0506487	0.155223	0.156189	0.227462	0.0167371	0.0218502	0.0761479	0.0167185	0.0557468	0.0226654	0.0368817	0.00264394	0.01337	0.690621	0.84056	0.509773	1.00906	0.350112	1.07299	1.07966	1.57234	0.0165013	0.47386	0.00109461	0.984286	0.00147555	0.600145	0.399452	0.000392778	0.0400747	0.619663	0.00930416	0.984286	0.00507531	0.987862	0.446326	0.00222574
Type 3 a2.3-Neu5Ac	Average number of alpha-2,3 linked sialic acids on type 3 epitope within O-GalNAc glycans	0.288601	0.11265	0.251448	0.424933	0.493583	0.523568	0.304746	0.0089663	0.42198	0.0175903	0.032643	0.0877503	0.0401427	0.0569544	0.0116656	0.0996259	0.00037071	0.0564851	0.390333	0.871266	1.47239	1.71026	1.81416	1.05594	0.0310682	1.46216	5.96173e-05	0.329898	0.00044613	0.000191359	1.87923e-05	0.764163	2.40919e-06	0.00193816	0.000506747	0.467355	0.00758421	0.00162655	0.000319469	0.987862	4.09562e-05	0.00823718
Type 1/2 a2.3-Neu5Ac	Average number of alpha-2,3 linked sialic acids on type 1/2 epitope within O-GalNAc glycans	0.347518	0.841834	0.612675	0.798026	0.0976402	0.553397	0.411064	0.700679	0.117507	0.0290253	0.0498497	0.0973517	0.262402	0.0349366	0.0590829	0.179439	0.125454	0.0256794	2.42242	1.763	2.29636	0.280965	1.59243	1.18286	2.01624	0.338131	1.75776e-06	0.00134023	0.00456547	3.33722e-05	0.00120143	0.498958	0.000785616	2.41397e-05	2.98819e-05	0.0142841	0.0134361	0.000567328	0.00507531	0.987862	0.00667774	0.000410376
GalNAc a2.6-Neu5Ac	Average number of alpha-2,6 linked sialic acids on GalNAc within O-GalNAc glycans	0.0686095	0.0645332	0.0417018	0.0707047	0.0817194	0.115393	0.0754181	0.0790495	0.0676688	0.00461519	0.0171613	0.0233942	0.0157489	0.0096732	0.0248297	0.0144903	0.00121459	0.0103764	0.940587	0.607814	1.03054	1.19108	1.68188	1.09924	1.15217	0.98629	0.609399	0.0359931	0.786873	0.0369397	0.00495676	0.35082	0.0305215	0.857975	0.609399	0.0874118	0.836052	0.0897108	0.0084265	0.987862	0.0576517	0.941938
Overall_fuc	Average number of fucoses on glycans within O-GalNAc glycans	0.0668307	0.0567985	0.0719326	0.0366045	0.0688857	0.0170091	0.0691573	0.0841256	0.131283	0.0104094	0.0169907	0.0543276	0.00768865	0.0397677	0.00572157	0.0153327	0.00197031	0.0102547	0.849886	1.07634	0.547719	1.03075	0.25451	1.03481	1.25879	1.96441	0.329751	0.845688	0.00482208	0.930889	0.00149274	0.806417	0.0792696	0.00015225	0.378659	0.898543	0.0134361	0.984286	0.00507531	0.987862	0.112299	0.00129413
Unknown_Sia	Average number of sialic acids without linkage knowledge within O-GalNAc glycans	0.000519186	0.00323451	0.00025672	0.00217161	0.000367138	0.000223171	0.00168324	0.00318232	0.00135912	0.000679683	0.00114936	0.000124193	0.00348243	0.000207664	5.88475e-05	0.00138539	0.00120986	0.00078108	6.22997	0.494466	4.18271	0.707142	0.429847	3.24207	6.12943	2.61778	0.00509176	0.629265	0.319949	0.726586	0.586176	0.152703	0.0112805	0.158851	0.0288461	0.764108	0.453261	0.984286	0.622812	0.987862	0.0362002	0.245497
GalNAc_N1b	Tn antigen	0.00861492	0.00975088	0.0126045	0.00909033	0.00866372	0.0126861	0.0111365	0.00704911	0.00680687	0.00200289	0.00290934	0.00609384	0.0016031	0.00173544	0.00125336	0.000448081	0.000226882	0.00099395	1.13186	1.4631	1.05518	1.00566	1.47257	1.2927	0.818244	0.790125	0.532108	0.203988	0.740495	0.973015	0.0489133	0.0822572	0.344833	0.20307	0.555243	0.543969	0.882444	0.973015	0.0903015	0.442258	0.378558	0.286687
GalNAc_H1N1a	T antigen	0.31756	0.270936	0.308153	0.224076	0.221559	0.216554	0.310502	0.361171	0.178291	0.0192952	0.0152409	0.0271492	0.0355155	0.0152726	0.0231569	0.0898608	0.0213725	0.0277967	0.853179	0.970376	0.705618	0.697692	0.681932	0.977775	1.13733	0.561439	0.011782	0.615129	0.00266596	0.000307614	0.00170233	0.826163	0.0468734	0.000149218	0.0282767	0.923835	0.00914042	0.00147655	0.00583657	0.979105	0.0865355	0.000511605
GalNAc_H1N1S1a	sT antigen (a)	0.140308	0.0862399	0.0717487	0.185241	0.226838	0.272754	0.140057	0.00479757	0.148137	0.0164904	0.0243895	0.0393444	0.0305788	0.0776505	0.00581175	0.0320247	0.00330266	0.0279806	0.614646	0.511365	1.32024	1.61671	1.94396	0.998208	0.0341931	1.0558	0.00886553	0.0162051	0.0317554	0.041259	0.000167613	0.979105	8.31053e-05	0.634952	0.0265966	0.160124	0.0692845	0.0761705	0.00134091	0.979105	0.000398905	0.730011
GalNAc_H1N1S1b	Core 1 a2,6-Neu5Ac	0.0527721	0.0454722	0.0328875	0.0390613	0.042671	0.0565565	0.0533396	0.0787298	0.0363818	0.00350944	0.0102995	0.0140879	0.016098	0.00830924	0.0110744	0.019639	0.00117457	0.00568666	0.861673	0.623198	0.740188	0.808591	1.07171	1.01075	1.49188	0.689414	0.179584	0.0200155	0.100778	0.0484785	0.477686	0.959515	0.000203902	0.00213016	0.287334	0.160124	0.201556	0.0831059	0.573223	0.979105	0.000699093	0.00464763
GalNAc_H1N2b	Core 2	0.00407347	0.00531818	0.00693069	0.00223468	0.00285021	0.00147291	0.00817123	0.00577954	0.00250872	0.00166119	0.00203504	0.00296426	0.000817635	0.000395368	0.000939368	0.00678933	0.000265077	0.00077634	1.30557	1.70142	0.548594	0.699701	0.361587	2.00597	1.41883	0.615869	0.379181	0.147219	0.130111	0.269232	0.100116	0.225732	0.229744	0.184374	0.447138	0.506734	0.240205	0.336737	0.160186	0.573839	0.290203	0.276561
GalNAc_H1N1S2	di-sT	0.0158374	0.019061	0.00881433	0.0316435	0.0390484	0.0588367	0.0220785	0.000319723	0.031287	0.00198356	0.00804596	0.00930633	0.00206072	0.00858851	0.0137553	0.00515734	4.00208e-05	0.0065196	1.20354	0.556551	1.99802	2.46558	3.71505	1.39407	0.0201878	1.97551	0.405969	0.122579	3.83695e-05	0.000861802	0.000449233	0.0452468	0.000133211	0.00203056	0.447138	0.506734	0.000712559	0.00295475	0.00249036	0.442258	0.000532843	0.00464763
GalNAc_H2N2a	Extended Core 1	0.00171627	0.000921258	0.00137054	0.00155673	0.00955035	0.00312713	0.00324386	0.00134206	0.0180191	0.000978456	0.000732728	0.00179801	0.000563843	0.00508881	0.00278596	0.00240145	0.00150661	0.00472209	0.536779	0.798557	0.907042	5.56459	1.82205	1.89006	0.781961	10.499	0.27397	0.741966	0.808907	0.01229	0.3189	0.2391	0.702157	0.000217738	0.410955	0.93722	0.882444	0.029496	0.4252	0.573839	0.732685	0.000653213
GalNAc_H2N2b	Extended Core 2	0.18602	0.206715	0.209049	0.121885	0.146921	0.0488602	0.156608	0.177225	0.168602	0.00895555	0.0509558	0.102259	0.00878822	0.0199137	0.00193193	0.0112158	0.00641552	0.0493377	1.11125	1.1238	0.655228	0.789812	0.262661	0.841887	0.952723	0.906367	0.402707	0.6107	5.93799e-05	0.00796513	3.93509e-06	0.00611	0.270763	0.432817	0.447138	0.923835	0.000712559	0.0238954	9.44421e-05	0.14664	0.324916	0.546717
GalNAc_H2N2S1a	Extended Core 2 a2,3-Neu5Ac	0.0289125	0.000510246	0.0287595	0.028004	0.166993	0.0117008	0.0294196	0.000368862	0.169372	0.00275504	0.000210315	0.00605573	0.00620611	0.039603	0.00197982	0.0192294	0.000114457	0.0159793	0.017648	0.994709	0.968578	5.77581	0.404699	1.01754	0.0127579	5.85809	2.21887e-06	0.960618	0.776358	0.000122745	0.000518825	0.963784	3.28736e-05	6.88822e-07	1.77509e-05	0.968596	0.882444	0.00073647	0.00249036	0.979105	0.000394483	1.65317e-05
GalNAc_H2N2S1c	Extended Core 1 a2,3-Neu5Ac	0.000831596	0.00354036	0.000814938	0.00475494	0.000750888	0.0318344	0.00479539	0.00439724	0.000177435	0.000384254	0.000521559	7.28405e-05	0.00124487	0.000301503	0.0277647	0.00654922	0.00107002	0.0001356	4.25731	0.979968	5.71785	0.902948	38.2811	5.76649	5.28771	0.213367	0.000142385	0.956389	0.000473178	0.768542	0.0297384	0.202484	0.000785937	0.0323799	0.000789515	0.968596	0.00311441	0.801956	0.0648838	0.573839	0.00209583	0.0555084
GalNAc_H2N2S1d	Extended Core 2 a2,3-Neu5Ac	0.0549797	0.215219	0.0794095	0.0742942	0.0106448	0.0358042	0.0515234	0.203171	0.00768454	0.00477886	0.0121389	0.00381104	0.00123777	0.00352344	0.0197094	0.00188994	0.0340601	0.00302774	3.91453	1.44434	1.3513	0.193614	0.651226	0.937136	3.69538	0.13977	1.31224e-07	0.00148213	0.000571797	8.37329e-06	0.0666234	0.286924	7.68827e-05	4.76701e-06	3.14937e-06	0.0355711	0.00311441	0.000132534	0.114211	0.573848	0.000398905	2.8602e-05
GalNAc_H2N2F1b	Extended Core 2 fucosylated	0.0498277	0.0506359	0.058022	0.028072	0.027927	0.0118037	0.0490032	0.076675	0.0523519	0.00797949	0.0161165	0.0466786	0.00959223	0.0201063	0.000988609	0.01075	0.00364664	0.0139142	1.01622	1.16445	0.563382	0.560472	0.236891	0.983453	1.5388	1.05066	0.931119	0.692877	0.0129276	0.0646307	0.00131742	0.902932	0.0074621	0.753357	0.931119	0.923835	0.0311687	0.103409	0.00526969	0.979105	0.017909	0.786111
GalNAc_H2N2F1c	Extended Core 2 fucosylated	0.0059787	0.00169858	0.00563282	0.00301213	0.00768595	0.00121521	0.00964234	0.00191186	0.00641633	0.00232467	0.00231259	0.00022763	0.00400017	0.00302725	0.000734112	0.00980678	0.000962755	0.00176274	0.284106	0.942148	0.503811	1.28556	0.203256	1.61278	0.319779	1.0732	0.0447246	0.851154	0.22233	0.399742	0.0421652	0.435545	0.0702557	0.789499	0.097581	0.968596	0.381137	0.456848	0.0843303	0.746648	0.120438	0.789499
GalNAc_H2N2S2	Extended Core 2 a2,3-Neu5Ac	0.0965935	0.00614323	0.135126	0.173333	0.0324956	0.174563	0.105311	0.00295067	0.0250513	0.00679022	0.00129934	0.0499078	0.0273409	0.00638676	0.0388542	0.0434747	0.00293448	0.00560694	0.0635988	1.39892	1.79445	0.336416	1.80719	1.09025	0.0305473	0.259347	4.3262e-07	0.102874	0.000648836	1.10445e-05	0.00353231	0.680975	7.91207e-06	4.54116e-06	5.19144e-06	0.506734	0.00311441	0.000132534	0.0094195	0.961376	0.00018989	2.8602e-05
GalNAc_H2N2F1S1	Extended Core 2 fucosylated a2,3-Neu5Ac	0.00536828	0.00052822	0.00547529	0.00427222	0.0275933	0.00338889	0.00604126	0.000316733	0.0472146	0.00176897	0.000398297	0.00546687	0.00147619	0.0163258	0.00352049	0.00126967	5.93857e-05	0.00496577	0.0983965	1.01993	0.795826	5.14007	0.631281	1.12536	0.0590008	8.7951	0.0039343	0.968596	0.405431	0.0185047	0.337316	0.589817	0.0123322	1.86687e-06	0.0157372	0.968596	0.608146	0.0403739	0.426084	0.884726	0.0246643	2.24025e-05
GalNAc_H3N3a	Extended Core 2	0.000440666	0.000327528	0.00100394	0.000455148	0.0129782	0.000504655	0.000717742	0.00802223	0.0528007	0.000168834	7.46196e-05	0.000812497	0.000163131	0.0209929	3.60787e-05	0.000225194	0.0102637	0.0264634	0.743257	2.27823	1.03286	29.4514	1.14521	1.62877	18.2048	119.82	0.324655	0.147797	0.909308	0.206193	0.635868	0.0921371	0.105418	0.00312413	0.432874	0.506734	0.938714	0.291096	0.635868	0.442258	0.158127	0.00624826
GalNAc_H3N3b	Extended Core 2	0.00740742	0.00221753	0.00572396	0.00103258	0.00258806	0.000283165	0.00549938	0.00415286	0.0081207	0.00176812	0.00224855	0.000539853	0.00097471	0.00200809	8.0497e-06	0.00466839	0.0017782	0.00292655	0.299366	0.772733	0.139399	0.349388	0.0382272	0.742416	0.560636	1.09629	0.0105544	0.263966	0.00132354	0.0118493	0.00293574	0.424595	0.0791526	0.676451	0.0281451	0.581974	0.00529415	0.029496	0.00880722	0.746648	0.126644	0.737946
GalNAc_H3N3S1a	Extended Core 2 a2,3-Neu5Ac	0.000238879	0.000153839	0.000367812	0.000245618	0.00399971	0.000434513	0.00025498	0.000126575	0.0101835	0.000136493	0.000120787	3.88117e-05	5.07041e-05	0.000983976	6.603e-06	0.000161611	9.56361e-05	0.00269801	0.644004	1.53974	1.02821	16.7437	1.81897	1.0674	0.529872	42.6303	0.409877	0.266738	0.938714	0.00011126	0.113726	0.884417	0.347012	0.000122976	0.447138	0.581974	0.938714	0.00073647	0.170588	0.979105	0.378558	0.000491903
GalNAc_H3N3S1c	Extended Core 2 ??-Neu5Ac	0.0002681	0.002204	0.000358266	0.000187096	0.00138028	0.00103824	0.00197123	0.00208477	0.00260481	0.000255368	0.00258409	9.29591e-05	2.02809e-05	0.00190895	0.00119291	0.00169983	0.000409459	0.00166398	8.22081	1.33631	0.697858	5.14836	3.87257	7.35257	7.77606	9.7158	0.128804	0.661914	0.614463	0.223406	0.173614	0.0590265	0.000702041	0.0172867	0.220808	0.923835	0.819284	0.297875	0.245102	0.442258	0.00209583	0.0319139
GalNAc_H3N3S1d	Core and Neu5Ac unknown	0.000519186	0.00323451	0.00025672	0.00217161	0.000367138	0.000223171	0.00168324	0.00318232	0.00135912	0.000679683	0.00114936	0.000124193	0.00348243	0.000207664	5.88475e-05	0.00138539	0.00120986	0.00078108	6.22997	0.494466	4.18271	0.707142	0.429847	3.24207	6.12943	2.61778	0.00509176	0.629265	0.319949	0.726586	0.586176	0.152703	0.0112805	0.158851	0.0174575	0.923835	0.511918	0.792639	0.611662	0.573839	0.0246119	0.254161
GalNAc_H3N3F1a	Extended Core 2 fucosylated	0.000259025	0.000157314	0.000369406	0.000275569	0.00442539	0.000326211	0.000166069	0.000136561	0.0206067	6.97471e-05	8.43233e-05	0.000374767	9.29422e-05	0.00685594	0.000263179	0.000111843	0.000151598	0.00526578	0.607331	1.42614	1.06387	17.0848	1.25938	0.641131	0.527213	79.5548	0.112384	0.493932	0.781941	0.19952	0.572988	0.18978	0.172976	9.07043e-05	0.212566	0.911875	0.882444	0.291096	0.611662	0.573839	0.244201	0.000435381
GalNAc_H3N3F1b	Extended Core 2 fucosylated	0.00539707	0.00377846	0.00243312	0.000972538	0.00125397	0.000275076	0.00430448	0.00508536	0.00469353	0.00205835	0.0019416	0.00278455	0.00077987	0.00131189	0.000215182	0.002038	0.000502596	0.00170887	0.700094	0.450822	0.180198	0.232343	0.0509678	0.797559	0.942246	0.869645	0.314411	0.171466	0.012987	0.0215869	0.0207724	0.493262	0.84937	0.63876	0.432874	0.514397	0.0311687	0.0431738	0.0498537	0.789219	0.84937	0.730011
GalNAc_H3N3S2a	Extended Core 2 a2,3-Neu5Ac and ??-Neu5Ac	0.00158102	0.000167842	0.00152414	0.00244046	0.00061505	0.00232419	0.00183816	0.000212746	0.000918532	0.00128605	8.99484e-05	0.000714402	0.00255877	0.000653416	0.00212125	0.00191489	0.000131288	0.00019304	0.10616	0.964024	1.5436	0.38902	1.47006	1.16264	0.134562	0.580973	0.11514	0.957187	0.540686	0.280614	0.577484	0.82536	0.214692	0.423457	0.212566	0.968596	0.763321	0.336737	0.611662	0.979105	0.286256	0.546717
GalNAc_H3N3S2b	Extended Core 2 a2,3-Neu5Ac	0.0144945	0.0650689	0.0231641	0.0616888	0.000200046	0.0534326	0.0226916	0.0507917	0.000411185	0.00364091	0.0137929	0.0241561	0.031355	6.92162e-05	0.00536681	0.0148764	0.00211275	0.00055972	4.48921	1.59813	4.25601	0.0138015	3.6864	1.56553	3.5042	0.0283683	0.000164482	0.40601	0.0121089	0.000570485	8.97286e-05	0.264026	5.59571e-05	0.000638111	0.000789515	0.812019	0.0311687	0.00228194	0.00107674	0.573848	0.000398905	0.00170163
